# Supplementary material for: Fasciclin-Like Arabinogalactan-Protein 16 (FLA16) Is Required for Stem Development in Arabidopsis
Source: Front Plant Sci. 2020 Dec 11;11:615392. doi: 10.3389/fpls.2020.615392 (PMC7758453; doi:10.3389/fpls.2020.615392)
Supplement: Data File 1 — Sequences, alignments and phylogenies included in analysis. [file Data_Sheet_1.ZIP]

Archive with 6 entries (5 files):
- Supp data file S1/
- Supp data file S1/Domain names and labels.xlsx
- Supp data file S1/H alignment.fa
- Supp data file S1/H phylo.nwk
- Supp data file S1/R alignment.fa
- Supp data file S1/R phylo.nwk
