# Supplementary material for: Fasciclin-Like Arabinogalactan-Protein 16 (FLA16) Is Required for Stem Development in Arabidopsis
Source: Front Plant Sci. 2020 Dec 11;11:615392. doi: 10.3389/fpls.2020.615392 (PMC7758453; doi:10.3389/fpls.2020.615392)
Supplement: Data File 1 — Sequences, alignments and phylogenies included in analysis. [file Data_Sheet_1.ZIP › Supp data file S1/Domain names and labels.xlsx]

## Sheet: Sheet1
number	Accession	fas.count	fas.max	fas.clust	agreg.clust	nagreg.clust	interP.clust	genus	species
36	Aqcoe1G072400.1.p	1	2	18	10	6	11	Aquilegia	coerulea
36	Aqcoe1G072400.1.p	2	2	8	10	6	11	Aquilegia	coerulea
232	Aco008753.1	2	2	8	10	6	0	Ananas	comosus
412	Araha.68467s0004.1.p	1	2	18	3	6	10	Arabidopsis	halleri
412	Araha.68467s0004.1.p	2	2	8	3	6	10	Arabidopsis	halleri
507	AHYPO_014013-RA	1	2	18	10	6	0	Amaranthus	hypochondriacus
507	AHYPO_014013-RA	2	2	8	10	6	0	Amaranthus	hypochondriacus
545	AHYPO_021379-RA	1	2	18	10	0	0	Amaranthus	hypochondriacus
545	AHYPO_021379-RA	2	2	8	10	0	0	Amaranthus	hypochondriacus
621	AH013856-RA	2	2	8	10	0	11	Arabidopsis	halleri
669	AH022602-RA	1	2	18	10	6	0	Arabidopsis	halleri
669	AH022602-RA	2	2	8	10	6	0	Arabidopsis	halleri
739	AL3G23260.t1	1	2	18	10	6	11	Arabidopsis	lyrata
739	AL3G23260.t1	2	2	8	10	6	11	Arabidopsis	lyrata
764	AL4G31970.t1	1	2	18	10	6	0	Arabidopsis	lyrata
764	AL4G31970.t1	2	2	8	10	6	0	Arabidopsis	lyrata
778	AL5G33020.t1	1	2	18	10	6	11	Arabidopsis	lyrata
778	AL5G33020.t1	2	2	8	10	6	11	Arabidopsis	lyrata
789	AL6G16480.t1	1	2	18	10	6	11	Arabidopsis	lyrata
789	AL6G16480.t1	2	2	8	10	6	11	Arabidopsis	lyrata
880	Anaoc.0001s1681.1.p	1	2	18	10	4	11	Anacardium	occidentale
880	Anaoc.0001s1681.1.p	2	2	8	10	4	11	Anacardium	occidentale
881	Anaoc.0001s1683.1.p	3	3	8	10	4	11	Anacardium	occidentale
964	Anaoc.0011s1077.1.p	1	2	18	10	6	11	Anacardium	occidentale
964	Anaoc.0011s1077.1.p	2	2	8	10	6	11	Anacardium	occidentale
989	Anaoc.0016s0772.1.p	1	2	18	10	6	11	Anacardium	occidentale
989	Anaoc.0016s0772.1.p	2	2	8	10	6	11	Anacardium	occidentale
991	Anaoc.0016s1488.1.p	1	2	18	10	6	11	Anacardium	occidentale
991	Anaoc.0016s1488.1.p	2	2	8	10	6	11	Anacardium	occidentale
1020	Anaoc.0680s0008.1.p	1	2	18	10	6	11	Anacardium	occidentale
1020	Anaoc.0680s0008.1.p	2	2	8	10	6	11	Anacardium	occidentale
1046	AT3G52370.1	1	2	18	10	6	11	Arabidopsis	thaliana
1046	AT3G52370.1	2	2	8	10	6	11	Arabidopsis	thaliana
1121	AT2G35860.1	1	2	18	10	6	0	Arabidopsis	thaliana
1121	AT2G35860.1	2	2	8	10	6	0	Arabidopsis	thaliana
1128	AT3G11700.1	1	2	18	10	6	11	Arabidopsis	thaliana
1128	AT3G11700.1	2	2	8	10	6	11	Arabidopsis	thaliana
1140	AT3G52370.2	1	2	18	10	6	11	Arabidopsis	thaliana
1140	AT3G52370.2	2	2	8	10	6	11	Arabidopsis	thaliana
1186	AT5G06390.1	1	2	18	10	6	11	Arabidopsis	thaliana
1186	AT5G06390.1	2	2	8	10	6	11	Arabidopsis	thaliana
1249	evm_27.model.AmTr_v1.0_scaffold00004.170	1	2	18	10	6	11	Amborella	trichopoda
1249	evm_27.model.AmTr_v1.0_scaffold00004.170	2	2	8	10	6	11	Amborella	trichopoda
1366	BdiBd21-3.1G0084500.1.p	1	2	18	10	5	0	Brachypodium	distachyon
1366	BdiBd21-3.1G0084500.1.p	2	2	8	10	5	0	Brachypodium	distachyon
1403	BdiBd21-3.1G0763000.1.p	1	2	18	10	5	11	Brachypodium	distachyon
1403	BdiBd21-3.1G0763000.1.p	2	2	8	10	5	11	Brachypodium	distachyon
1553	Bradi1g06290.1.p	1	2	18	10	5	0	Brachypodium	distachyon
1553	Bradi1g06290.1.p	2	2	8	10	5	0	Brachypodium	distachyon
1592	Bradi1g57040.1.p	1	2	18	10	5	11	Brachypodium	distachyon
1592	Bradi1g57040.1.p	2	2	8	10	5	11	Brachypodium	distachyon
1748	Bol007261	2	3	18	10	6	11	Brassica	oleracea
1748	Bol007261	3	3	8	10	6	11	Brassica	oleracea
1755	Bol009132	1	2	18	10	6	11	Brassica	oleracea
1755	Bol009132	2	2	8	10	6	11	Brassica	oleracea
1756	Bol009328	1	2	18	10	6	11	Brassica	oleracea
1756	Bol009328	2	2	8	10	6	11	Brassica	oleracea
1772	Bol015453	1	2	18	10	6	11	Brassica	oleracea
1772	Bol015453	2	2	8	10	6	11	Brassica	oleracea
1855	Bol037768	1	2	18	10	6	11	Brassica	oleracea
1855	Bol037768	2	2	8	10	6	11	Brassica	oleracea
1862	Bol039776	1	2	18	10	6	11	Brassica	oleracea
1862	Bol039776	2	2	8	10	6	11	Brassica	oleracea
1872	Bol043952	1	2	18	10	6	11	Brassica	oleracea
1872	Bol043952	2	2	8	10	6	11	Brassica	oleracea
1954	Brara.A03392.1.p	1	2	18	10	6	11	Brassica	rapa
1954	Brara.A03392.1.p	2	2	8	10	6	11	Brassica	rapa
1984	Brara.C00250.1.p	1	2	18	10	6	11	Brassica	rapa
1984	Brara.C00250.1.p	2	2	8	10	6	11	Brassica	rapa
2020	Brara.D00595.1.p	1	2	18	10	6	11	Brassica	rapa
2020	Brara.D00595.1.p	2	2	8	10	6	11	Brassica	rapa
2028	Brara.D02172.1.p	1	1	8	3	6	0	Brassica	rapa
2049	Brara.E02909.1.p	1	2	18	10	6	11	Brassica	rapa
2049	Brara.E02909.1.p	2	2	8	10	6	11	Brassica	rapa
2146	Brara.J02582.1.p	1	2	18	10	6	11	Brassica	rapa
2146	Brara.J02582.1.p	2	2	8	10	6	11	Brassica	rapa
2220	Brast02G333200.1.p	1	3	18	10	5	11	Brachypodium	stacei
2220	Brast02G333200.1.p	2	3	8	10	5	11	Brachypodium	stacei
2278	Brast06G213700.1.p	1	2	18	10	5	11	Brachypodium	stacei
2278	Brast06G213700.1.p	2	2	8	10	5	11	Brachypodium	stacei
2375	Bostr.13129s0332.1.p	1	2	18	10	6	11	Boechera	stricta
2375	Bostr.13129s0332.1.p	2	2	8	10	6	11	Boechera	stricta
2399	Bostr.19424s1102.1.p	1	2	18	10	6	11	Boechera	stricta
2399	Bostr.19424s1102.1.p	2	2	8	10	6	11	Boechera	stricta
2412	Bostr.23794s0509.1.p	1	2	18	10	6	0	Boechera	stricta
2412	Bostr.23794s0509.1.p	2	2	8	10	6	0	Boechera	stricta
2470	Bostr.6864s0008.1.p	1	2	18	10	6	11	Boechera	stricta
2470	Bostr.6864s0008.1.p	2	2	8	10	6	11	Boechera	stricta
2562	Brasy2G381200.1.p	1	2	18	10	5	0	Brachypodium	sylvaticum
2562	Brasy2G381200.1.p	2	2	8	10	5	0	Brachypodium	sylvaticum
2633	Brasy6G222900.1.p	1	2	18	10	5	11	Brachypodium	sylvaticum
2633	Brasy6G222900.1.p	2	2	8	10	5	11	Brachypodium	sylvaticum
2700	Ca_00877	1	2	18	10	6	11	Cicer	arietinum
2700	Ca_00877	2	2	8	10	6	11	Cicer	arietinum
2727	Ca_07103	1	2	18	10	4	11	Cicer	arietinum
2727	Ca_07103	2	2	8	10	4	11	Cicer	arietinum
2768	Ca_15215	1	2	18	10	6	11	Cicer	arietinum
2768	Ca_15215	2	2	8	10	6	11	Cicer	arietinum
2845	Ciclev10011703m	1	2	18	10	6	11	Citrus	clementina
2845	Ciclev10011703m	2	2	8	10	6	11	Citrus	clementina
2862	Ciclev10015097m	1	2	18	10	6	11	Citrus	clementina
2862	Ciclev10015097m	2	2	8	10	6	11	Citrus	clementina
2928	Ciclev10030024m	1	2	18	9	4	0	Citrus	clementina
2928	Ciclev10030024m	2	2	8	9	4	0	Citrus	clementina
2986	Cagra.0430s0002.1.p	1	2	18	10	6	11	Capsella	grandiflora
2986	Cagra.0430s0002.1.p	2	2	8	10	6	11	Capsella	grandiflora
3008	Cagra.0993s0099.1.p	1	2	18	10	6	0	Capsella	grandiflora
3008	Cagra.0993s0099.1.p	2	2	8	10	6	0	Capsella	grandiflora
3052	Cagra.2117s0023.1.p	1	2	18	10	6	11	Capsella	grandiflora
3052	Cagra.2117s0023.1.p	2	2	8	10	6	11	Capsella	grandiflora
3081	Cagra.3427s0006.1.p	1	2	18	10	6	11	Capsella	grandiflora
3081	Cagra.3427s0006.1.p	2	2	8	10	6	11	Capsella	grandiflora
3166	evm.model.supercontig_222.22	1	2	18	10	6	11	Carica	papaya
3166	evm.model.supercontig_222.22	2	2	8	10	6	11	Carica	papaya
3174	evm.model.supercontig_33.120	1	2	18	10	6	11	Carica	papaya
3174	evm.model.supercontig_33.120	2	2	8	10	6	11	Carica	papaya
3236	AUR62001578-RA	1	2	18	10	6	0	Chenopodium	quinoa
3236	AUR62001578-RA	2	2	8	10	6	0	Chenopodium	quinoa
3303	AUR62020204-RA	1	2	18	10	6	0	Chenopodium	quinoa
3303	AUR62020204-RA	2	2	8	10	6	0	Chenopodium	quinoa
3340	AUR62030688-RA	1	2	18	10	6	11	Chenopodium	quinoa
3340	AUR62030688-RA	2	2	8	10	6	11	Chenopodium	quinoa
3429	Carubv10000921m	1	2	18	10	6	11	Capsella	rubella
3429	Carubv10000921m	2	2	8	10	6	11	Capsella	rubella
3508	Carubv10013670m	1	2	18	10	6	11	Capsella	rubella
3508	Carubv10013670m	2	2	8	10	6	11	Capsella	rubella
3526	Carubv10017276m	1	2	18	10	6	11	Capsella	rubella
3526	Carubv10017276m	2	2	8	10	6	11	Capsella	rubella
3555	Carubv10023217m	1	2	18	10	6	0	Capsella	rubella
3555	Carubv10023217m	2	2	8	10	6	0	Capsella	rubella
3670	Cucsa.242130.1	1	2	18	10	6	0	Cucumis	sativus
3670	Cucsa.242130.1	2	2	8	10	6	0	Cucumis	sativus
3701	Cucsa.355730.1	1	2	18	10	6	11	Cucumis	sativus
3701	Cucsa.355730.1	2	2	8	10	6	11	Cucumis	sativus
3726	orange1.1g013434m	1	2	18	10	6	11	Citrus	sinensis
3726	orange1.1g013434m	2	2	8	10	6	11	Citrus	sinensis
3731	orange1.1g019153m	1	1	18	10	6	11	Citrus	sinensis
3808	orange1.1g043668m	1	2	18	9	4	0	Citrus	sinensis
3808	orange1.1g043668m	2	2	8	9	4	0	Citrus	sinensis
3842	Cz03g03200.t1	1	2	18	3	4	0	Chromochloris	zofingiensis
3942	DCAR_009074	1	2	18	10	6	11	Daucus	carota
3942	DCAR_009074	2	2	8	10	6	11	Daucus	carota
3966	DCAR_013456	1	2	18	10	6	0	Daucus	carota
3966	DCAR_013456	2	2	8	10	6	0	Daucus	carota
4003	DCAR_020682	1	2	18	10	6	11	Daucus	carota
4003	DCAR_020682	2	2	8	10	6	11	Daucus	carota
4092	Eucgr.A02551.1.p	1	2	18	10	6	11	Eucalyptus	grandis
4092	Eucgr.A02551.1.p	2	2	8	10	6	11	Eucalyptus	grandis
4099	Eucgr.B03801.1.p	1	2	18	10	6	11	Eucalyptus	grandis
4099	Eucgr.B03801.1.p	2	2	8	10	6	11	Eucalyptus	grandis
4281	Thhalv10010381m	1	2	18	10	6	11	Eutrema	salsugineum
4281	Thhalv10010381m	2	2	8	10	6	11	Eutrema	salsugineum
4290	Thhalv10013481m	1	2	18	10	6	11	Eutrema	salsugineum
4290	Thhalv10013481m	2	2	8	10	6	11	Eutrema	salsugineum
4307	Thhalv10016656m	1	2	18	10	6	11	Eutrema	salsugineum
4307	Thhalv10016656m	2	2	8	10	6	11	Eutrema	salsugineum
4331	Thhalv10020679m	1	2	18	10	6	11	Eutrema	salsugineum
4331	Thhalv10020679m	2	2	8	10	6	11	Eutrema	salsugineum
4427	mrna07711.1-v1.0-hybrid	1	2	18	10	6	11	Fragaria	vesca
4427	mrna07711.1-v1.0-hybrid	2	2	8	10	6	11	Fragaria	vesca
4469	mrna18252.1-v1.0-hybrid	1	2	18	10	6	11	Fragaria	vesca
4469	mrna18252.1-v1.0-hybrid	2	2	8	10	6	11	Fragaria	vesca
4656	Gohir.A10G196400.1.p	1	2	18	10	6	11	Gossypium	hirsutum
4656	Gohir.A10G196400.1.p	2	2	8	10	6	11	Gossypium	hirsutum
4683	Gohir.A13G003400.1.p	1	2	18	10	6	11	Gossypium	hirsutum
4683	Gohir.A13G003400.1.p	2	2	8	10	6	11	Gossypium	hirsutum
4759	Gohir.D09G128800.1.p	1	2	18	10	6	11	Gossypium	hirsutum
4759	Gohir.D09G128800.1.p	2	2	8	10	6	11	Gossypium	hirsutum
4883	Glyma.03G204300.1.p	1	2	18	10	6	11	Glycine	max
4883	Glyma.03G204300.1.p	2	2	8	10	6	11	Glycine	max
4922	Glyma.06G308600.1.p	1	2	18	10	6	11	Glycine	max
4922	Glyma.06G308600.1.p	2	2	8	10	6	11	Glycine	max
4997	Glyma.12G096300.1.p	1	2	18	10	6	11	Glycine	max
4997	Glyma.12G096300.1.p	2	2	8	10	6	11	Glycine	max
5001	Glyma.12G190700.1.p	1	2	18	10	6	0	Glycine	max
5001	Glyma.12G190700.1.p	2	2	8	10	6	0	Glycine	max
5018	Glyma.13G311000.1.p	1	2	18	10	6	11	Glycine	max
5018	Glyma.13G311000.1.p	2	2	8	10	6	11	Glycine	max
5089	Glyma.19G201600.1.p	1	2	18	10	6	11	Glycine	max
5089	Glyma.19G201600.1.p	2	2	8	10	6	11	Glycine	max
5195	Gorai.006G147500.1	1	2	18	10	6	11	Gossypium	raimondii
5195	Gorai.006G147500.1	2	2	8	10	6	11	Gossypium	raimondii
5288	Gorai.011G228300.1	1	2	18	10	6	11	Gossypium	raimondii
5288	Gorai.011G228300.1	2	2	8	10	6	11	Gossypium	raimondii
5296	Gorai.013G003200.1	1	2	18	10	6	11	Gossypium	raimondii
5296	Gorai.013G003200.1	2	2	8	10	6	11	Gossypium	raimondii
5355	HanXRQChr02g0052891	1	2	18	10	6	0	Helianthus	annuus
5355	HanXRQChr02g0052891	2	2	8	10	6	0	Helianthus	annuus
5405	HanXRQChr07g0194521	1	2	18	10	6	11	Helianthus	annuus
5405	HanXRQChr07g0194521	2	2	8	10	6	11	Helianthus	annuus
5406	HanXRQChr07g0196591	1	2	18	10	6	11	Helianthus	annuus
5406	HanXRQChr07g0196591	2	2	8	10	6	11	Helianthus	annuus
5460	HanXRQChr11g0347571	1	2	18	10	6	11	Helianthus	annuus
5460	HanXRQChr11g0347571	2	2	8	10	6	11	Helianthus	annuus
5515	HanXRQChr14g0453271	1	2	18	10	6	11	Helianthus	annuus
5515	HanXRQChr14g0453271	2	2	8	10	6	11	Helianthus	annuus
5516	HanXRQChr14g0455481	1	2	18	10	4	11	Helianthus	annuus
5516	HanXRQChr14g0455481	2	2	8	10	4	11	Helianthus	annuus
5618	HORVU2Hr1G059800.1	1	2	18	10	5	11	Hordeum	vulgare
5618	HORVU2Hr1G059800.1	2	2	8	10	5	11	Hordeum	vulgare
5721	HORVU5Hr1G103850.6	1	2	18	10	5	0	Hordeum	vulgare
5721	HORVU5Hr1G103850.6	2	2	8	10	5	0	Hordeum	vulgare
5886	Kaladp0087s0098.1.p	1	2	18	10	6	11	Kalanchoe	fedtschenkoi
5886	Kaladp0087s0098.1.p	2	2	8	10	6	11	Kalanchoe	fedtschenkoi
5897	Kaladp0096s0146.1.p	1	2	18	10	6	0	Kalanchoe	fedtschenkoi
5897	Kaladp0096s0146.1.p	2	2	8	10	6	0	Kalanchoe	fedtschenkoi
5904	Kaladp0100s0118.1.p	1	2	18	10	6	11	Kalanchoe	fedtschenkoi
5904	Kaladp0100s0118.1.p	2	2	8	10	6	11	Kalanchoe	fedtschenkoi
5918	Kaladp0930s0002.1.p	2	2	8	10	6	0	Kalanchoe	fedtschenkoi
6017	Kalax.0070s0088.1.p	1	2	18	10	6	11	Kalanchoe	laxiflora
6017	Kalax.0070s0088.1.p	2	2	8	10	6	11	Kalanchoe	laxiflora
6079	Kalax.0427s0026.1.p	1	2	18	10	6	0	Kalanchoe	laxiflora
6079	Kalax.0427s0026.1.p	2	2	8	10	6	0	Kalanchoe	laxiflora
6095	Kalax.0584s0025.1.p	1	2	18	10	6	11	Kalanchoe	laxiflora
6095	Kalax.0584s0025.1.p	2	2	8	10	6	11	Kalanchoe	laxiflora
6097	Kalax.0585s0025.1.p	1	2	18	10	6	11	Kalanchoe	laxiflora
6097	Kalax.0585s0025.1.p	2	2	8	10	6	11	Kalanchoe	laxiflora
6157	Lsat_1_v5_gn_0_21000.1	1	2	18	10	6	11	Lactuca	sativa
6157	Lsat_1_v5_gn_0_21000.1	2	2	8	10	6	11	Lactuca	sativa
6164	Lsat_1_v5_gn_1_58621.1	1	2	18	10	6	11	Lactuca	sativa
6164	Lsat_1_v5_gn_1_58621.1	2	2	8	10	6	11	Lactuca	sativa
6177	Lsat_1_v5_gn_2_101821.1	1	2	18	10	6	11	Lactuca	sativa
6177	Lsat_1_v5_gn_2_101821.1	2	2	8	10	6	11	Lactuca	sativa
6179	Lsat_1_v5_gn_2_106361.1	1	1	8	10	6	0	Lactuca	sativa
6254	Lsat_1_v5_gn_6_34600.1	1	2	18	10	6	11	Lactuca	sativa
6254	Lsat_1_v5_gn_6_34600.1	2	2	8	10	6	11	Lactuca	sativa
6435	Lus10013604	1	2	18	10	6	11	Linum	usitatissimum
6435	Lus10013604	2	2	8	10	6	11	Linum	usitatissimum
6445	Lus10016194	3	3	8	10	6	0	Linum	usitatissimum
6475	Lus10021247	1	1	18	3	0	0	Linum	usitatissimum
6529	Lus10029353	1	2	18	10	6	11	Linum	usitatissimum
6529	Lus10029353	2	2	8	10	6	11	Linum	usitatissimum
6625	GSMUA_Achr2P12840_001	1	2	18	10	5	0	Musa	acuminata
6625	GSMUA_Achr2P12840_001	2	2	8	10	5	0	Musa	acuminata
6657	GSMUA_Achr5P02660_001	1	2	18	10	5	0	Musa	acuminata
6657	GSMUA_Achr5P02660_001	2	2	8	10	5	0	Musa	acuminata
6710	GSMUA_AchrUn_randomP20960_001	1	2	18	10	5	0	Musa	acuminata
6710	GSMUA_AchrUn_randomP20960_001	2	2	8	10	5	0	Musa	acuminata
6810	Manes.08G036500.1.p	1	2	18	10	6	11	Manihot	esculenta
6810	Manes.08G036500.1.p	2	2	8	10	6	11	Manihot	esculenta
6817	Manes.09G042500.1.p	1	2	18	10	6	11	Manihot	esculenta
6817	Manes.09G042500.1.p	2	2	8	10	6	11	Manihot	esculenta
6967	Migut.F00827.1.p	1	2	18	0	4	0	Mimulus	guttatus
6967	Migut.F00827.1.p	2	2	8	0	4	0	Mimulus	guttatus
7006	Migut.J00736.1.p	1	2	18	10	6	0	Mimulus	guttatus
7006	Migut.J00736.1.p	2	2	8	10	6	0	Mimulus	guttatus
7026	Migut.L01848.1.p	1	3	18	10	6	0	Mimulus	guttatus
7026	Migut.L01848.1.p	2	3	18	10	6	0	Mimulus	guttatus
7026	Migut.L01848.1.p	3	3	8	10	6	0	Mimulus	guttatus
7117	Mapoly0097s0014.1.p	1	2	18	9	4	0	Marchantia	polymorpha
7117	Mapoly0097s0014.1.p	2	2	8	9	4	0	Marchantia	polymorpha
7132	182744	1	4	18	3	4	0	Micromonas	pusilla
7135	49242	2	3	18	5	4	0	Micromonas	pusilla
7144	61475	1	4	18	3	4	0	Micromonas	sp.
7331	Medtr2g087810.1	1	2	18	10	4	11	Medicago	truncatula
7331	Medtr2g087810.1	2	2	8	10	4	11	Medicago	truncatula
7498	Medtr4g050170.1	1	2	18	10	6	11	Medicago	truncatula
7498	Medtr4g050170.1	2	2	8	10	6	11	Medicago	truncatula
7868	Medtr7g106760.3	1	2	18	10	6	0	Medicago	truncatula
7868	Medtr7g106760.3	2	2	8	10	6	0	Medicago	truncatula
7980	Oeu009255.1	1	1	8	0	6	0	Olea	europaea
8006	Oeu020163.1	1	2	18	10	6	0	Olea	europaea
8006	Oeu020163.1	2	2	8	10	6	0	Olea	europaea
8039	Oeu033263.1	1	2	18	10	4	11	Olea	europaea
8039	Oeu033263.1	2	2	8	10	4	11	Olea	europaea
8044	Oeu035665.1	1	2	18	10	6	11	Olea	europaea
8044	Oeu035665.1	2	2	8	10	6	11	Olea	europaea
8092	Oeu058125.1	1	2	18	10	6	11	Olea	europaea
8092	Oeu058125.1	2	2	8	10	6	11	Olea	europaea
8102	Oeu063085.1	2	3	18	10	6	11	Olea	europaea
8102	Oeu063085.1	3	3	8	10	6	11	Olea	europaea
8109	Olucim231v2.Olucim231_v2.16574	1	1	18	3	4	10	Ostreococcus	lucimarinus
8185	LOC_Os03g57460.1	1	2	18	10	5	11	Oryza	sativa
8185	LOC_Os03g57460.1	2	2	8	10	5	11	Oryza	sativa
8186	LOC_Os03g57490.1	1	2	18	0	4	0	Oryza	sativa
8186	LOC_Os03g57490.1	2	2	8	0	4	0	Oryza	sativa
8239	LOC_Os07g06680.1	1	2	18	10	5	11	Oryza	sativa
8239	LOC_Os07g06680.1	2	2	8	10	5	11	Oryza	sativa
8348	Oropetium_20150105_07810A	1	2	18	10	5	0	Oropetium	thomaeum
8348	Oropetium_20150105_07810A	2	2	8	10	5	0	Oropetium	thomaeum
8360	Oropetium_20150105_09496A	1	2	18	10	5	11	Oropetium	thomaeum
8360	Oropetium_20150105_09496A	2	2	8	10	5	11	Oropetium	thomaeum
8420	Oropetium_20150105_27538A	1	2	18	10	5	0	Oropetium	thomaeum
8420	Oropetium_20150105_27538A	2	2	8	10	5	0	Oropetium	thomaeum
8519	Podel.06G209400.1.p	1	2	18	10	6	0	Populus	deltoides
8519	Podel.06G209400.1.p	2	2	8	10	6	0	Populus	deltoides
8526	Podel.08G017500.1.p	1	2	18	10	6	11	Populus	deltoides
8526	Podel.08G017500.1.p	2	2	8	10	6	11	Populus	deltoides
8547	Podel.10G251600.1.p	1	2	18	10	6	11	Populus	deltoides
8547	Podel.10G251600.1.p	2	2	8	10	6	11	Populus	deltoides
8585	Podel.16G070800.1.p	1	2	18	10	6	0	Populus	deltoides
8585	Podel.16G070800.1.p	2	2	8	10	6	0	Populus	deltoides
8659	PhHAL.2G030700.1.p	1	2	18	10	5	11	Panicum	hallii
8659	PhHAL.2G030700.1.p	2	2	8	10	5	11	Panicum	hallii
8770	PhHAL.9G057100.1.p	1	2	18	10	5	11	Panicum	hallii
8770	PhHAL.9G057100.1.p	2	2	8	10	5	11	Panicum	hallii
8836	Pahal.B00357.1	1	2	18	10	5	0	Panicum	hallii
8836	Pahal.B00357.1	2	2	8	10	5	0	Panicum	hallii
8951	Pahal.I01436.1	1	2	18	10	5	0	Panicum	hallii
8951	Pahal.I01436.1	2	2	8	10	5	0	Panicum	hallii
9023	Pahal.2G032000.1.p	1	2	18	10	5	0	Panicum	hallii
9023	Pahal.2G032000.1.p	2	2	8	10	5	0	Panicum	hallii
9132	Pahal.9G058900.1.p	1	2	18	10	5	0	Panicum	hallii
9132	Pahal.9G058900.1.p	2	2	8	10	5	0	Panicum	hallii
9186	Pp3c16_8540V3.1.p	1	2	18	9	4	0	Physcomitrella	patens
9186	Pp3c16_8540V3.1.p	2	2	8	9	4	0	Physcomitrella	patens
9213	Pp3c25_5850V3.1.p	1	2	18	3	4	11	Physcomitrella	patens
9213	Pp3c25_5850V3.1.p	2	2	8	3	4	11	Physcomitrella	patens
9383	Prupe.7G090600.1.p	1	2	18	10	6	0	Prunus	persica
9383	Prupe.7G090600.1.p	2	2	8	10	6	0	Prunus	persica
9508	Potri.008G012400.1	1	2	18	10	6	11	Populus	trichocarpa
9508	Potri.008G012400.1	2	2	8	10	6	11	Populus	trichocarpa
9531	Potri.010G244900.1	1	2	18	10	6	11	Populus	trichocarpa
9531	Potri.010G244900.1	2	2	8	10	6	11	Populus	trichocarpa
9539	Potri.012G006200.1	1	2	18	10	6	11	Populus	trichocarpa
9574	Potri.016G066500.1	1	2	18	10	6	0	Populus	trichocarpa
9574	Potri.016G066500.1	2	2	8	10	6	0	Populus	trichocarpa
9592	Potri.019G008400.1	1	2	18	10	6	0	Populus	trichocarpa
9712	Potri.008G012400.1.p	1	2	18	10	6	11	Populus	trichocarpa
9712	Potri.008G012400.1.p	2	2	8	10	6	11	Populus	trichocarpa
9734	Potri.010G244900.1.p	1	2	18	10	6	11	Populus	trichocarpa
9734	Potri.010G244900.1.p	2	2	8	10	6	11	Populus	trichocarpa
9742	Potri.012G006200.1.p	1	2	18	10	6	11	Populus	trichocarpa
9777	Potri.016G066500.2.p	1	2	18	10	6	0	Populus	trichocarpa
9777	Potri.016G066500.2.p	2	2	8	10	6	0	Populus	trichocarpa
9795	Potri.019G008400.1.p	1	2	18	10	6	0	Populus	trichocarpa
9810	Potri.T172033.1.p	1	1	18	3	4	0	Populus	trichocarpa
9855	Phvul.001G197900.2.p	1	2	18	10	6	11	Phaseolus	vulgaris
9855	Phvul.001G197900.2.p	2	2	8	10	6	11	Phaseolus	vulgaris
9899	Phvul.005G117500.1.p	1	2	18	10	6	11	Phaseolus	vulgaris
9899	Phvul.005G117500.1.p	2	2	8	10	6	11	Phaseolus	vulgaris
9989	Phvul.011G100600.1.p	1	2	18	10	6	11	Phaseolus	vulgaris
9989	Phvul.011G100600.1.p	2	2	8	10	6	11	Phaseolus	vulgaris
10036	29333.m001081	1	2	18	10	6	11	Ricinus	communis
10036	29333.m001081	2	2	8	10	6	11	Ricinus	communis
10533	Sphfalx0019s0196.1.p	1	2	18	9	4	2	Sphagnum	fallax
10533	Sphfalx0019s0196.1.p	2	2	8	9	4	2	Sphagnum	fallax
10553	Sphfalx0049s0078.1.p	1	2	18	9	4	0	Sphagnum	fallax
10553	Sphfalx0049s0078.1.p	2	2	8	9	4	0	Sphagnum	fallax
11035	Spipo0G0089400	1	2	18	10	6	11	Spirodela	polyrhiza
11035	Spipo0G0089400	2	2	8	10	6	11	Spirodela	polyrhiza
11040	Spipo0G0180200	1	2	18	9	4	0	Spirodela	polyrhiza
11040	Spipo0G0180200	2	2	8	9	4	0	Spirodela	polyrhiza
11137	SapurV1A.0036s0660.1.p	1	2	18	10	6	11	Salix	purpurea
11137	SapurV1A.0036s0660.1.p	2	2	8	10	6	11	Salix	purpurea
11144	SapurV1A.0070s0590.1.p	1	2	18	10	6	11	Salix	purpurea
11144	SapurV1A.0070s0590.1.p	2	2	8	10	6	11	Salix	purpurea
11189	SapurV1A.0298s0230.1.p	1	2	18	10	6	0	Salix	purpurea
11189	SapurV1A.0298s0230.1.p	2	2	8	10	6	0	Salix	purpurea
11263	SapurV1A.3072s0020.1.p	1	2	18	10	6	11	Salix	purpurea
11263	SapurV1A.3072s0020.1.p	2	2	8	10	6	11	Salix	purpurea
11382	PGSC0003DMP400037047	1	2	18	10	6	11	Solanum	tuberosum
11382	PGSC0003DMP400037047	2	2	8	10	6	11	Solanum	tuberosum
11402	PGSC0003DMP400048888	1	2	18	10	6	11	Solanum	tuberosum
11402	PGSC0003DMP400048888	2	2	8	10	6	11	Solanum	tuberosum
11503	Sevir.2G043100.1.p	1	2	18	10	5	0	Setaria	viridis
11503	Sevir.2G043100.1.p	2	2	8	10	5	0	Setaria	viridis
11618	Sevir.9G061900.1.p	1	2	18	10	5	0	Setaria	viridis
11618	Sevir.9G061900.1.p	2	2	8	10	5	0	Setaria	viridis
11759	Traes_2BL_4BC2520F1.1	1	2	18	10	5	11	Triticum	aestivum
11759	Traes_2BL_4BC2520F1.1	2	2	8	10	5	11	Triticum	aestivum
11909	Traes_5BL_579A6892D.1	1	1	18	3	4	0	Triticum	aestivum
11912	Traes_5BL_986E607A5.1	1	1	8	10	6	0	Triticum	aestivum
12092	Thecc1EG023101t1	1	2	18	10	6	11	Theobroma	cacao
12092	Thecc1EG023101t1	2	2	8	10	6	11	Theobroma	cacao
12150	Thecc1EG044386t2	1	2	18	10	6	11	Theobroma	cacao
12150	Thecc1EG044386t2	2	2	8	10	6	11	Theobroma	cacao
12305	Tp57577_TGAC_v2_mRNA35616	1	2	18	10	6	11	Trifolium	pratense
12305	Tp57577_TGAC_v2_mRNA35616	2	2	8	10	6	11	Trifolium	pratense
12329	Tp57577_TGAC_v2_mRNA4352	1	2	18	10	0	11	Trifolium	pratense
12329	Tp57577_TGAC_v2_mRNA4352	2	2	8	10	0	11	Trifolium	pratense
12410	Vigun01g182300.1.p	1	2	18	10	6	11	Vigna	unguiculata
12410	Vigun01g182300.1.p	2	2	8	10	6	11	Vigna	unguiculata
12458	Vigun05g230200.1.p	1	2	18	10	6	11	Vigna	unguiculata
12458	Vigun05g230200.1.p	2	2	8	10	6	11	Vigna	unguiculata
12528	Vigun11g120000.1.p	1	2	18	10	6	0	Vigna	unguiculata
12528	Vigun11g120000.1.p	2	2	8	10	6	0	Vigna	unguiculata
12605	GSVIVT01022545001	1	1	8	3	6	0	Vitis	vinifera
12661	Zosma116g00360.1	1	2	18	10	6	11	Zostera	marina
12661	Zosma116g00360.1	2	2	8	10	6	11	Zostera	marina
12689	Zosma264g00300.1	1	2	18	10	6	0	Zostera	marina
12689	Zosma264g00300.1	2	2	8	10	6	0	Zostera	marina
12759	Zm00008a005423_P01	1	1	8	0	4	11	Zea	mays
12810	Zm00008a019251_P01	1	1	8	0	4	0	Zea	mays
12945	GRMZM2G027825_P01	1	2	18	10	5	11	Zea	mays
12945	GRMZM2G027825_P01	2	2	8	10	5	11	Zea	mays
13037	GRMZM2G329181_P03	1	2	18	10	5	0	Zea	mays
13037	GRMZM2G329181_P03	2	2	8	10	5	0	Zea	mays
