# Supplementary material for: Fasciclin-Like Arabinogalactan-Protein 16 (FLA16) Is Required for Stem Development in Arabidopsis
Source: Front Plant Sci. 2020 Dec 11;11:615392. doi: 10.3389/fpls.2020.615392 (PMC7758453; doi:10.3389/fpls.2020.615392)
Supplement: Data File 1 — Sequences, alignments and phylogenies included in analysis. [file Data_Sheet_1.ZIP › Supp data file S1/H alignment.fa]

>X36
--TLLHYG---GYNEMADILV-NLT----S----LAT--------------EMGRLVS-EGYVI--------TVLAPNDEAM---A-KL---------------TTDQLSEPG--------------------------------APER--IMYYHIIP--EYQTEESMY--------------N--S---VRRFGKIRYD-TLHL------PH---------------KVMAQEA-----------DG----------SVK--F-G-E---------------GDESA-YL-F--DPDIY-------T----DGRIS----VQGIDGVLFP
>X5405
--TLLQYG---GYNEMADILV-NLT----N----LAT--------------EMGKLVS-EGYVL--------TVLAPNDEAM---A-KL---------------TTDQLAEPG--------------------------------APEK--IMYYHIVP--EYQTEESMY--------------N--A---VRRFGKVQYD-TLHV------PH---------------KVVAQEA-----------DG----------SVK--F-G-D---------------GEETA-YL-F--DPDIY-------I----DGRIS----VQGIDGVLFP
>X5516
--TLLQYG---GYNEMADILV-NLT----N----LAT--------------EMGKLVS-EGYVL--------TVLAPNDEAM---A-KL---------------TTDQLAEPG--------------------------------APEK--IMYYHIVP--EYQTEESMY--------------N--A---VRRFGKIQYD-TLHM------PH---------------KVVAQEA-----------DG----------SVK--F-G-D---------------GEDTA-YL-F--DPDIY-------I----DGRIS----VQGIDGVLFP
>X6179
--TLLHYG---GYNEMADILV-NLT----N----LAT--------------EMGKLVS-EGYVL--------TVLAPNDEAM---A-KL---------------TTDQLAEPG--------------------------------APER--IMYYHIVP--EYQTEESMY--------------N--A---VRRFGKIQYD-TLHL------PH---------------KVMAQEA-----------DG----------SVK--F-G-D---------------GEETA-YL-F--DPDIY-------T----DGRIS----VQGIDGVLFP
>X6157
--TLLHYG---GYNEMADILV-NLT----N----LAT--------------EMGKLVS-EGYVL--------TVLAPNDEAM---A-KL---------------TADQLAEPG--------------------------------APER--IMYYHIVP--EYQTEESMY--------------N--A---VRRFGKIRYD-TLHV------PH---------------KVVAQEA-----------DG----------SVK--F-G-D---------------DEETA-YL-F--DPDIY-------T----DGRIS----VQGIDGVLFP
>X964
--TLLHYG---GYNEMADILV-NLT----S----LAT--------------EMGRLVS-EGYVL--------TVLAPNDEAM---A-KL---------------TTDQLSEPG--------------------------------APEQ--IIYYHIIP--EYQTEESMY--------------N--A---VRRFGKVKYD-TLRL------PH---------------KVTAQEA-----------DG----------SVK--F-G-S---------------GDGSA-YL-F--DPDIY-------T----DGRIS----VQGVDGVLFP
>X1020
--TLLHYG---GYNEMADILV-NLT----S----LAT--------------EMGRLVS-EGYVL--------TVLAPNDEAM---A-KL---------------TTDQLSEPG--------------------------------APEQ--IIYYHIIP--EYQTEESMY--------------N--T---VRRFGKVKYD-TLRL------PH---------------KVTAQEA-----------DG----------SVK--F-G-S---------------GDGSA-YL-F--DPDIY-------T----DGRIS----VQGVDGVLFP
>X10036
--TLLHYG---GYNEMADILV-NLT----S----LAT--------------EMGRLVS-EGYVL--------TVLAPNDEAM---A-KL---------------TTDQLSEPG--------------------------------APEQ--IIYYHIIP--EYQTEESMY--------------N--A---VRRFGKVKYD-TLRL------PH---------------KVVAQEA-----------DG----------SVK--F-G-S---------------GDGSA-YL-F--DPDIY-------S----DGRIS----VQGIDGVLFP
>X8585
--TLLQYG---GYNEMADILV-NLT----S----LAT--------------EMGRLVS-EGYVL--------TVLAPNDEAM---A-KL---------------TTDQLSEPG--------------------------------APEQ--IIYYHIIP--EYQTEESMY--------------N--A---VRRFGKIGYD-TLRL------PH---------------KVVAQEA-----------DG----------SVK--F-G-S---------------GDGSA-YL-F--DPDIY-------T----DGRIS----VQGIDGVLFP
>X9574
--TLVHYG---GYNEMADILV-NLT----S----LAT--------------EMGRLVS-EGYVL--------TVLAPNDEAM---A-KL---------------TTDQLSEPG--------------------------------APEQ--IIYYHIIP--EYQTEESMY--------------N--A---VRRFGKIGYD-TLRL------PH---------------KVVAQEA-----------DG----------SVK--F-G-S---------------GDGSA-YL-F--DPDIY-------T----DGRIS----VQGIDGVLFP
>X9777
--TLVHYG---GYNEMADILV-NLT----S----LAT--------------EMGRLVS-EGYVL--------TVLAPNDEAM---A-KL---------------TTDQLSEPG--------------------------------APEQ--IIYYHIIP--EYQTEESMY--------------N--A---VRRFGKIGYD-TLRL------PH---------------KVVAQEA-----------DG----------SVK--F-G-S---------------GDGSA-YL-F--DPDIY-------T----DGRIS----VQGIDGVLFP
>X11263
--TLLHYG---GYNEMADILV-NLT----S----LAT--------------EMGRLVS-EGYVL--------TVLAPNDEAM---A-KL---------------TTDQLSEPG--------------------------------APEQ--IIYYHIIP--EYQTEESMY--------------N--A---VRRFGKIGYD-TLRL------PH---------------KVVAQEA-----------DG----------SVK--F-G-S---------------GDGSA-YL-F--DPDIY-------T----DGRIS----VQGIDGVLFP
>X6810
--TLLHYG---GYNEMADILV-NLT----S----LAT--------------EMGRLVS-EGYVL--------TVLAPNDEAM---A-KL---------------TTDQLSEPG--------------------------------APEQ--IIYYHIIP--EYQTEESMY--------------N--A---VRRFGKIKYD-TLRL------PH---------------KVVALEA-----------DG----------SVK--F-G-S---------------GDTSA-YL-F--DPDIY-------T----DGRIS----VQGIDGVLFP
>X6817
--TLLHYG---GYNEMADILV-NLT----S----LAT--------------EMGRLVS-EGYVL--------TVLAPNDEAM---A-KL---------------TTDQLSEPG--------------------------------APEQ--IIYYHIIP--EYQTEESMY--------------N--A---VRRFGKIKYD-TLRL------PH---------------KVVAQEA-----------DG----------SVK--F-G-A---------------GDTSA-YL-F--DPDIY-------T----DGRIS----VQGIDGVLFP
>X6435
--TLLHYG---GYNEMADILV-NLT----S----LAT--------------EMGRLVS-EGYVL--------TVLAPNDEAM---A-KL---------------TTDQLSEPG--------------------------------APEQ--IIYYHIIP--EYQTEESMY--------------N--A---VRRFGKVKYD-TLRL------PH---------------KVTAQEA-----------DG----------SVK--F-G-A---------------GDVSA-YL-F--DPDIY-------S----DGRIS----VQGIDGILFP
>X6445
--TLLHYG---GYNEMADILV-NLT----S----LAT--------------EMGRLVS-EGYVL--------TVLAPNDEAM---A-KL---------------TTDQLSEPG--------------------------------APEQ--IIYYHIIP--EYQTEESMY--------------N--A---VRRFGKVKYD-TLRL------PH---------------KVVAQEA-----------DG----------SVK--F-G-S---------------GDVSG-YL-F--DPDIY-------T----DGRIS----VQGIDGILFP
>X6529
-----HYG---GYNEMADILV-NLT----S----LAT--------------EMGRLVS-EGYVL--------TVLAPNDEAM---A-KL---------------TTDQLSEPG--------------------------------APEQ--IIYYHIIP--EYQTEESMY--------------N--A---VRRFGKVKYD-SLRL------PH---------------KVVAQEA-----------DG----------SVK--F-G-S---------------GDVSG-YL-F--DPDIY-------T----DGRIS----VQGIDGILFP
>X4759
--TLLHYG---GYNEMADILV-NLT----S----LAT--------------EMGRLVS-EGYVI--------TVLAPNDEAM---A-KL---------------TTDQLSEPG--------------------------------APEQ--IIYYHIIP--EYQTEESMY--------------N--A---VRRFGKVKYD-TLRL------PH---------------KVVAQEA-----------DG----------SVK--F-G-H---------------GEGSA-YL-F--DPDIY-------T----DGRIS----VQGIDGVLFP
>X12092
--TLLHYG---GYNEMADILV-NLT----S----LAT--------------EMGRLVS-EGYVI--------TVLAPNDEAM---A-KL---------------TTDQLSEPG--------------------------------APEQ--IIYYHIIP--EYQTEESMY--------------N--A---VRRFGKVRYD-TLRL------PH---------------KVVAQEA-----------DG----------SVK--F-G-H---------------GEGSA-YL-F--DPDIY-------T----DGRIS----VQGIDGVLFP
>X5195
--TLLHYG---GYNEMADILV-NLT----S----LAT--------------EMGRLVS-EGYVI--------TVLAPNDEAM---A-KL---------------TTDQLSEPG--------------------------------APEQ--IIYYHIIP--EYQTEESMY--------------N--A---VRRFGKVKYD-TLRL------PH---------------KVVAQEA-----------DG----------SVK--F-G-H---------------GEGSA-YL-F--DPDIY-------T----DGRIS----VQGIDEVLFP
>X764
--TLLHYG---GYNEMADILV-NLT----S----LAT--------------EMGRLVS-EGYVL--------TVLAPNDEAM---A-KL---------------TTDQLSEPG--------------------------------APEQ--IMYYHIIP--EYQTEESMY--------------N--A---VRRFGKVKYD-SLRF------PH---------------KVLAQEA-----------DG----------SVK--F-G-H---------------GDGSA-YL-F--DPDIY-------T----DGRIS----VQGIDGVLFP
>X1121
--TLLHYG---GYNEMADILV-NLT----S----LAT--------------EMGRLVS-EGYVL--------TVLAPNDEAM---A-KL---------------TTDQLSEPG--------------------------------APEQ--IMYYHIIP--EYQTEESMY--------------N--A---VRRFGKVKYD-SLRF------PH---------------KVLAQEA-----------DG----------SVK--F-G-H---------------GDGSA-YL-F--DPDIY-------T----DGRIS----VQGIDGVLFP
>X3008
--TLLHYG---GYNEMADILV-NLT----S----LAT--------------EMGRLVS-EGYVL--------TVLAPNDEAM---A-KL---------------TTDQLSEPG--------------------------------APEQ--IMYYHIIP--EYQTEESMY--------------N--A---VRRFGKVKYD-SLRF------PH---------------KVLAQEA-----------DG----------SVK--F-G-H---------------GEGSA-YL-F--DPDIY-------T----DGRIS----VQGIDGVLFP
>X3555
--TLLHYG---GYNEMADILV-NLT----S----LAT--------------EMGRLVS-EGYVL--------TVLAPNDEAM---A-KL---------------TTDQLSEPG--------------------------------APEQ--IMYYHIIP--EYQTEESMY--------------N--A---VRRFGKVKYD-SLRF------PH---------------KVLAQEA-----------DG----------SVK--F-G-H---------------GEGSA-YL-F--DPDIY-------T----DGRIS----VQGIDGVLFP
>X2412
--TLLHYG---GYNEMADILV-NLT----S----LAT--------------EMGRLVS-EGYVL--------TVLAPNDEAM---A-KL---------------TTDQLSEPG--------------------------------APEQ--IVYYHIIP--EYQTEESMY--------------N--A---VRRFGKVKYD-SLRF------PH---------------KVLAQEA-----------DG----------SVK--F-G-H---------------GEGSA-YL-F--DPDIY-------T----DGRIS----VQGIDGVLFP
>X4307
--TLLHYG---GYNEMADILV-NLT----S----LAT--------------EMGRLVS-EGYVL--------TVLAPNDEAM---A-KL---------------TTDQLSEPG--------------------------------APEQ--IVYYHIIP--EYQTEESMY--------------N--A---VRRFGKVKYD-SLRF------PH---------------KVLAQEA-----------DG----------SVK--F-G-H---------------GEGSA-YL-F--DPDIY-------T----DGRIS----VQGIDGVLFP
>X1862
--TLLHYG---GYNEMADILV-NLT----S----LAT--------------EMGRLVS-EGYVL--------TVLAPNDEAM---A-KL---------------TTDQLSEPG--------------------------------APEQ--IVYYHIIP--EYQTEESMY--------------N--A---VRRFGKVKYD-SLRF------PH---------------KVLAQEA-----------DG----------SVK--F-G-H---------------GEGSA-YL-F--DPDIY-------T----DGRIS----VQGIDGVLFP
>X1855
--TLLHYG---GYNEMADILV-NLT----S----LAT--------------EMGRLVS-EGYVL--------TVLAPNDEAM---A-KL---------------TTDQLSEPG--------------------------------APEQ--IVYYHIIP--EYQTEESMY--------------N--A---VRRFGKVKYD-SLRF------PH---------------KVLAQEA-----------DG----------SVK--F-G-H---------------GEGSA-YL-F--DPDIY-------T----DGRIS----VQGIDGVLFP
>X2028
---------------MADILV-NLT----S----LAT--------------EMGRLVS-EGYVL--------TVLAPNDEAM---A-KL---------------TTDQLSEPG--------------------------------APEQ--IVYYHIIP--EYQTEESMY--------------N--A---VRRFGKVKYD-SLRF------PH---------------KVLAQEA-----------DG----------SVK--F-G-H---------------GEGSA-YL-F--DPDIY-------T----DGRIS----VQGIDGVLFP
>X778
--TLLHYG---GYNEMADILV-NLT----S----LAT--------------EMGRLVS-EGYVL--------TVLAPNDEAM---A-KL---------------TTDQLSEPG--------------------------------APEQ--IVYYHIIP--EYQTEESMY--------------N--S---VRRFGKVRYD-SLRF------PH---------------KVEAQEA-----------DG----------SVK--F-G-H---------------GDGSA-YL-F--DPDIY-------T----DGRIS----VQGIDGVLFP
>X2470
--TLLHYG---GYNEMADILV-NLT----S----LAT--------------EMGRLVS-EGYVL--------TVLAPNDEAM---A-KL---------------TTDQLSEPG--------------------------------APEQ--IVYYHIIP--EYQTEESMY--------------N--S---VRRFGKVRYD-SLRF------PH---------------KVEAQEA-----------DG----------SVK--F-G-H---------------GDGSA-YL-F--DPDIY-------T----DGRIS----VQGIDGVLFP
>X4281
--TLLHYG---GYNEMADILV-NLT----S----LAT--------------EMGRLVS-EGYVL--------TVLAPNDEAM---A-KL---------------TTDQLSEPG--------------------------------APEQ--IVYYHIIP--EYQTEESMY--------------N--S---VRRFGKIRYD-SLRF------PH---------------KVEAQEA-----------DG----------SVK--F-G-H---------------GDGSA-YL-F--DPDIY-------T----DGRIS----VQGIDGVLFP
>X1046
--TLLHYG---GYNEMADILV-NLT----S----LAT--------------EMGRLVS-EGYVL--------TVLAPNDEAM---A-KL---------------TTDQLSEPG--------------------------------APEQ--IMYYHIIP--EYQTEESMY--------------N--S---VRRFGKIRYD-SLRF------PH---------------KVEAQEA-----------DG----------SVK--F-G-H---------------GDGSA-YL-F--DPDIY-------T----DGRIS----VQGIDGVLFP
>X1140
--TLLHYG---GYNEMADILV-NLT----S----LAT--------------EMGRLVS-EGYVL--------TVLAPNDEAM---A-KL---------------TTDQLSEPG--------------------------------APEQ--IMYYHIIP--EYQTEESMY--------------N--S---VRRFGKIRYD-SLRF------PH---------------KVEAQEA-----------DG----------SVK--F-G-H---------------GDGSA-YL-F--DPDIY-------T----DGRIS----VQGIDGVLFP
>X1755
--TLLHYG---GYNEMADILV-NLT----S----LAT--------------EMGRLVS-EGYVL--------TVLAPNDEAM---A-KL---------------TTDQLSEPG--------------------------------APEQ--IMYYHIIP--EYQTEESMY--------------N--S---VRRFGKIRYD-SLRF------PH---------------KVEAQEA-----------DG----------SVK--F-G-H---------------GDGSA-YL-F--DPDIY-------T----DGRIS----VQGIDGVLFP
>X2020
--TLLHYG---GYNEMADILV-NLT----S----LAT--------------EMGRLVS-EGYVL--------TVLAPNDEAM---A-KL---------------TTDQLSEPG--------------------------------APEQ--IMYYHIIP--EYQTEESMY--------------N--S---VRRFGKIRYD-SLRF------PH---------------KVEAQEA-----------DG----------SVK--F-G-H---------------GDGSA-YL-F--DPDIY-------T----DGRIS----VQGIDGVLFP
>X3081
--TLLHYG---GYNEMADILV-NLT----S----LAT--------------EMGRLVS-EGYVL--------TVLAPNDEAM---A-KL---------------TTDQLSEPG--------------------------------APEQ--IMYYHIIP--EYQTEESMY--------------N--S---VRRFGKVRYD-SLRF------PH---------------KVDAQEA-----------DG----------SVK--F-G-H---------------GDGSA-YL-F--DPDIY-------T----DGRIS----VQGIDGVLFP
>X3526
--TLLHYG---GYNEMADILV-NLT----S----LAT--------------EMGRLVS-EGYVL--------TVLAPNDEAM---A-KL---------------TTDQLSEPG--------------------------------APEQ--IMYYHIIP--EYQTEESMY--------------N--S---VRRFGKVRYD-SLRF------PH---------------KVDAQEA-----------DG----------SVK--F-G-H---------------GDGSA-YL-F--DPDIY-------T----DGRIS----VQGIDGVLFP
>X3166
--TLLHYG---GYNEMADILV-NLT----S----LAT--------------EMGRLVS-EGYVL--------TVLAPNDEAM---A-KL---------------TTDQLSEPG--------------------------------APEQ--IIYYHIIP--EYQTEESMY--------------N--A---VRRFGKVRYD-TLRL------PH---------------KLVAQEA-----------DG----------SVK--F-G-H---------------GDGSA-YL-F--DPDIY-------R----DGRIS----VQGIDGVLFP
>X991
--TLLHYG---GYNEMADILV-NLT----S----LAT--------------EMGRLVS-EGYVL--------TVLAPNDEAM---A-KL---------------TTDQLSEPG--------------------------------APEQ--IIYYHIIP--EYQTEESMY--------------N--A---VRRFGKISYD-TLRL------PH---------------KVLAQEA-----------DG----------SVK--F-G-Q---------------GDGSA-YL-F--DPDIY-------T----DGRIS----VQGVDGVLFP
>X2862
--TLLHYG---GYNEMADILV-NLT----S----LAT--------------EMGRLVS-EGYVL--------TVLAPNDEAM---A-KL---------------TTDQLSEPG--------------------------------APEQ--IIYYHVIP--EYQTEESMY--------------N--A---VRRFGKISYD-TLRL------PH---------------KVLAQEA-----------DG----------SVK--F-G-H---------------GDGSA-YL-F--DPDIY-------T----DGRIS----VQGIDGVLFP
>X3726
--TLLHYG---GYNEMADILV-NLT----S----LAT--------------EMGRLVS-EGYVL--------TVLAPNDEAM---A-KL---------------TTDQLSEPG--------------------------------APEQ--IIYYHVIP--EYQTEESMY--------------N--A---VRRFGKISYD-TLRL------PH---------------KVLAQEA-----------DG----------SVK--F-G-H---------------GDGSA-YL-F--DPDIY-------T----DGRIS----VQGIDGVLFP
>X4656
--TLIQYG---GYNEMADILV-NLT----S----LAT--------------EMGRLVS-EGYVL--------TVLAPNDEAM---A-KL---------------TTDQLSEPG--------------------------------APEQ--IIYYHIIP--EYQTEESMY--------------N--A---VRRFGKVSYD-TLRL------PH---------------KVLAQEA-----------DG----------SVR--F-G-H---------------SDGSA-YL-F--DPDIY-------T----DGRIS----VQGIDGVLFP
>X5288
--TLIQYG---GYNEMADILV-NLT----S----LAT--------------EMGRLVS-EGYVL--------TVLAPNDEAM---A-KL---------------TTDQLSEPG--------------------------------APEQ--IIYYHIIP--EYQTEESMY--------------N--A---VRRFGKVSYD-TLRL------PH---------------KVLAQEA-----------DG----------SVR--F-G-H---------------SDGSA-YL-F--DPDIY-------T----DGRIS----VQGIDGVLFP
>X12150
--TLLQYG---GYNEMADILV-NLT----S----LAT--------------EMGRLVS-EGYVL--------TVLAPNDEAM---A-KL---------------TTDQLSEPG--------------------------------APEQ--IIYYHVIP--EYQTEESMY--------------N--A---VRRFGKVSYD-TLRL------PH---------------KVLAQEA-----------DG----------SVK--F-G-H---------------ADGSA-YL-F--DPDIY-------T----DGRIS----VQGIDGVLFP
>X4683
--TLIQYG---GYNEMADILV-NLT----S----LAT--------------EMGRLVS-EGYVL--------TVLAPNDEAM---A-KL---------------TTDQLSEPG--------------------------------APEQ--IIYYHIIP--EYQTEESMY--------------N--T---VRRFGKVSYD-TLRL------PH---------------KVSAQEA-----------DG----------SVK--F-G-H---------------ADGSA-YL-F--DPDIY-------T----DGRIS----VQGIDGVLFP
>X5296
--TLIQYG---GYNEMADILV-NLT----S----LAT--------------EMGRLVS-EGYVL--------TVLAPNDEAM---A-KL---------------TTDQLSEPG--------------------------------APEQ--IIYYHIIP--EYQTEESMY--------------N--T---VRRFGKVSYD-TLRL------PH---------------KVSAQEA-----------DG----------SVK--F-G-H---------------ADGSA-YL-F--DPDIY-------T----DGRIS----VQGIDGVLFP
>X7868
--TLLHYG---GYNEMADILV-NLT----S----LAT--------------EMGRLVS-EGYVL--------TVLAPNDEAM---A-KL---------------TTDQLSEPG--------------------------------APEQ--IIYYHIIP--EYQTEESMY--------------N--A---VRRFGKISYD-TLRL------PH---------------KVVAQES-----------DG----------SVK--F-G-H---------------GDSSA-YL-F--DPDIY-------T----DGRIS----VQGIDGVLLP
>X12305
--TLLHYG---GYNEMADILV-NLT----S----LAT--------------EMGRLVS-EGYVL--------TVLAPNDEAM---A-KL---------------TTDQLSEPG--------------------------------APEQ--IIYYHIIP--EYQTEESMY--------------N--A---VRRFGKISYD-TLRL------PH---------------KVVAQES-----------DG----------SVK--F-G-H---------------GDSSA-YL-F--DPDIY-------T----DGRIS----VQGIDGVLLP
>X2700
-----HYG---GYNEMADILV-NLT----S----LAT--------------EMGRLVS-EGYVL--------TVLAPNDEAM---A-KL---------------TTDQLSEPG--------------------------------APEQ--IIYYHIIP--EYQTEESMY--------------N--A---VRRFGKVSYD-TLRL------PH---------------KVVAEES-----------DG----------SVK--F-G-H---------------GDSSA-YL-F--DPDIY-------T----DGRIS----VQGIDGVLLP
>X4883
-----HYG---GYNEMADILV-NLT----S----LAT--------------EMGRLVS-EGYVL--------TVLAPNDEAM---A-KL---------------TTDQLSEPG--------------------------------APEQ--IMYYHIIP--EYQTEESMY--------------N--A---VRRFGKVSYD-TLRL------PH---------------KVLAQES-----------DG----------SVK--F-G-H---------------GDSSA-YL-F--DPDIY-------T----DGRIS----VQGIDGVLIP
>X12410
-----HYG---GYNEMADILV-NLT----S----LAT--------------EMGRLVS-EGYIL--------TVLAPNDEAM---A-KL---------------TTDQLSEPG--------------------------------APEQ--IMYYHIIP--EYQTEESMY--------------N--A---VRRFGKVSYD-TLRL------PH---------------KVLAQES-----------DG----------SVK--F-G-H---------------GDSSA-YL-F--DPDIY-------T----DGRIS----VQGIDGVLIP
>X5089
-----HYG---GYNEMADILV-NLT----S----LAT--------------EMGRLVS-EGYVL--------TVLAPNDEAM---A-KL---------------TTDQLSEPG--------------------------------APEQ--IMYYHIIP--EYQTEESMY--------------N--T---VRRFGKVSYD-TLRL------PH---------------KVLAQES-----------DG----------SVK--F-G-H---------------GDSSA-YL-F--DPDIY-------T----DGRIS----VQGIDGVLIP
>X9855
-----HYG---GYNEMADILV-NLT----S----LAT--------------EMGRLVS-EGYVL--------TVLAPNDEAM---A-KL---------------TTDQLSEPG--------------------------------APEQ--IMYYHIIP--EYQTEESMY--------------N--A---VRRFGKVSYD-TLRL------PH---------------KVLAQES-----------DG----------SVK--F-G-H---------------GDSSA-YL-F--DPDIH-------T----DGRIS----VQGIDGVLFP
>X9383
--TLLHYG---GYNEMADILV-NLT----S----LAT--------------EMGRLVS-EGYVL--------TVLAPNDEAM---A-KL---------------TTDQLSEPG--------------------------------APEQ--IVYYHIIP--EYQTEESMY--------------N--S---VRRFGKVRYD-TLRL------PH---------------KVVAQEA-----------DG----------SVK--F-G-Q---------------GDVSA-YL-F--DPDIY-------T----DGRIS----VQGIDGVLFP
>X989
-----HYG---GYNEMADILV-NLT----S----LAT--------------EMGRLVS-EGYIL--------TVLAPNDEAM---A-KL---------------TTDQLSEPG--------------------------------APEQ--IIYYHIIP--EYQTEESMY--------------N--A---VRRFGKISYD-TLRL------PH---------------KVLAQEA-----------DG----------SVK--F-G-Q---------------GDGSA-YL-F--DPDIH-------T----DGRIS----VQGVDGVLFP
>X8519
-----LYG---GYNEMADILV-NLT----S----LAT--------------EMGRLVS-EGYVL--------TVLAPNDEAM---A-KL---------------TTDQLSEPG--------------------------------APEQ--IIYYHIIP--EYQTEESMY--------------N--A---VRRFGKIGYD-TLRL------PH---------------KVAAQEA-----------DG----------SVK--F-G-S---------------GDGSA-YL-F--DPDIY-------T----DGRIS----VQGIDGVLFP
>X11189
-----LYG---GYNEMADILV-NLT----S----LAT--------------EMGRLVS-EGYVL--------TVLAPNDEAM---A-KL---------------TTDQLSEPG--------------------------------APEQ--IIYYHIIP--EYQTEESMY--------------N--A---VRRFGKIGYD-TLRL------PH---------------KVVAQEA-----------DG----------SVK--F-G-S---------------GDGSA-YL-F--DPDIY-------T----DGRIS----VQGIDGVLFP
>X4003
--TLLHYG---GYNEMADILV-NLT----S----LAS--------------EMGRLVS-EGYVL--------TVLAPNDEAM---A-KL---------------TTDQLSEPG--------------------------------APEQ--IMYYHLIP--EYQTEESMY--------------N--S---VRRFGKVNYD-TLRL------PH---------------KVVAEEA-----------DG----------SVK--F-G-Q---------------GEGSA-YL-F--DPDIY-------I----DGRIS----VQGIDGVLFP
>X4099
--TLLHYG---GYNEMADILV-NLT----S----LAS--------------EMGRLVS-EGYVL--------TVLAPNDEAM---A-KL---------------TTDQLSEPG--------------------------------APEQ--IMYYHLIP--EYQTEESMY--------------N--A---VRRFGKVKYD-TLRL------PH---------------KMVAQEA-----------DG----------SVK--F-G-Q---------------GEGSA-YL-F--DPDIY-------T----DGRIS----VQGIDGVLFP
>X8044
--TLLHYG---GYNEMADILV-NLT----S----LAT--------------EMGRLVS-EGYVL--------TVLAPNDEAM---A-KL---------------TTDQLSEPG--------------------------------APEQ--IMYYHLIP--EYQTEESMY--------------N--A---VRRFGKVRYD-TLRL------PH---------------KVVAEEA-----------DG----------SVK--F-G-Q---------------GEGSA-YL-F--DPDIY-------T----DGRIS----VQGIDGVLFP
>X8102
--TLLHYG---GYNEMADILV-NLT----S----LAT--------------EMGRLVS-EGYVL--------TVLAPNDEAM---A-KL---------------TTDQLSEPG--------------------------------APEQ--IMYYHLIP--EYQTEESMY--------------N--A---VRRFGKVRYD-TLRL------PH---------------KVVAEEA-----------DG----------SVK--F-G-Q---------------GEGSA-YL-F--DPDIY-------T----DGRIS----VQGIDGVLFP
>X8092
--TLLHYG---GYNEMADILV-NLT----S----LAS--------------EMGRLVS-EGYVL--------TVLAPNDEAM---A-KL---------------TTDQLSEPG--------------------------------APEQ--IMYYHLIP--EYQTEESMY--------------N--S---VRRFGKVKYD-TLRL------PH---------------KVVAEEA-----------DG----------SVK--F-G-Q---------------GEGSA-YL-F--DPDIY-------T----DGRIS----VQGIDGVLFP
>X8006
--TLLHYG---GYNEMADILV-NLT----S----LAS--------------EMGKLIS-EGYVL--------TVLAPNDEAM---A-KL---------------TTDQLSEPG--------------------------------APEQ--IMYYHLIP--EYQTEESMY--------------N--S---VRRFGKVRYD-TLRL------PH---------------KVVAEEA-----------DG----------SVK--F-G-Q---------------GEASA-YL-F--DPDIY-------T----DGRIS----VQGIDGVLFP
>X7006
--TLLHYG---GYNEMADILV-NLT----S----LAS--------------EMGRLVS-EGYVL--------TVLAPNDEAM---A-KL---------------TTDQLSEPG--------------------------------APER--IMYYHMIP--EYQTEESMY--------------N--S---VRRFGKVKYD-TLRL------PY---------------KVVAEEA-----------DG----------SVK--F-G-Q---------------GEGSA-YL-F--DPDIY-------T----DGRIS----VQGIDGVLFP
>X3942
--TLLHYG---GYNELADILV-NLT----S----LAS--------------EMGRLVS-EGYVL--------TVLAPNDEAM---A-KL---------------TTDQLSEPG--------------------------------APEQ--IMYYHLIP--EYQTEESMY--------------G--S---VRRFGKVNYD-TLRL------PH---------------KVVAEEA-----------DG----------SVK--F-G-Q---------------GEGSA-YL-F--DPDIY-------T----DGRIS----VQGIDGVLFP
>X3966
--TLLHYG---GYNEMADILV-NLT----S----LAS--------------EMGRLVS-EGYVI--------TVLAPNDEAM---A-KL---------------TTDQLSEPG--------------------------------APEQ--IMYYHIIP--EYQTEESMY--------------N--S---VRRFGKVNYD-TLRL------PH---------------KVVAEEA-----------DG----------SVK--F-G-K---------------GEGSA-YL-F--DPDIY-------T----DGRIS----VQGIDGVLFP
>X3701
-----HYG---GYNEMADILV-NLT----S----LAT--------------EMGRLVS-EGYVL--------TVLAPNDEAM---A-KL---------------TTDQLSEPG--------------------------------APEQ--IMYYHLIP--EYQTEESMY--------------N--A---VRRFGKIRYD-TLRL------PH---------------KVVAQEA-----------DG----------SVK--F-G-Q---------------GEGSA-YL-F--DPDIY-------T----DGRIS----VQGIDGVLFP
>X5001
-----HYG---GYNEMADILV-NLT----S----LAV--------------EMGRLVS-EGYVL--------TVLAPNDEAM---A-KL---------------TTEQLSEPG--------------------------------APEQ--IMYYHIIP--EYQTEESMY--------------N--A---VRRFGKVRYD-TLRL------PH---------------KVVAQEA-----------DG----------SVK--F-G-H---------------GDGSA-YL-F--DPDIY-------T----DGRIS----VQGIDGVLFP
>X5018
-----HYG---GYNEMADILV-NLT----S----LDV--------------EMGRLVS-EGYVL--------TVLAPNDEAM---A-KL---------------TTEQLSEPG--------------------------------APEQ--IMYYHIIP--EYQTEESMY--------------N--A---VRRFGKVRYD-TLRL------PH---------------KVVAQEA-----------DG----------SVK--F-G-H---------------GDGSA-YL-F--DPDIY-------T----DGRIS----VQGIDGVLFP
>X12458
-----HYG---GYNEMADILV-NLT----S----LAV--------------EMGRLVS-EGYIL--------TVLAPNDEAM---A-KL---------------TTEQLSEPG--------------------------------APER--IMYYHIIP--EYQTEESMY--------------N--A---VRRFGKVRYD-TLRL------PH---------------KVVAQEA-----------DG----------SVK--F-G-H---------------GDGSA-YL-F--DPDIY-------T----DGRIS----VQGIDGVLFP
>X9899
-----HYG---GYNEMADILV-NLT----S----LAV--------------EMGHLVS-EGYIL--------TVLAPNDEAV---A-KL---------------TTEQLSEPG--------------------------------APER--IMYYHIIP--EYQTEESMY--------------N--A---VRRFGKVRYD-TLRL------PH---------------KVVAQEA-----------DG----------SVK--F-G-R---------------GDGSA-YL-F--DPDIY-------T----DGRIS----VQGIDGVLFP
>X4092
-----HYG---GYNEMADILV-NLT----S----LAV--------------EMGRLVS-EGYVL--------TVLAPNDEAM---A-KL---------------TTDQLSEPG--------------------------------APEQ--IVYYHIIP--EYQTEESMY--------------N--A---VRRFGKVRYD-TLRL------PH---------------KMVAQEA-----------DG----------SVK--F-G-Q---------------GDGSA-YL-F--DPDIY-------T----DGRIS----VQGIDGVLFP
>X12605
---------------MADILV-NLT----S----LAT--------------EMGRLVS-EGYVL--------TVLAPNDEAM---A-KL---------------TTDQLSEPG--------------------------------APEQ--IMYYHLVP--EYQTEESMY--------------N--A---VRRFGKVRYD-TLRL------PH---------------KVVAQEA-----------DG----------SVK--F-G-E---------------GDGSA-YL-F--DPDIY-------T----DGRIS----VQGIDGVLFP
>X7026
--TLLHYG---GYNEMADILV-NLT----S----LAT--------------EMGRLVS-EGYVL--------TVLAPNDEAM---A-KL---------------TTDQLSEPG--------------------------------APEQ--IMYYHIIP--EYQTEESMY--------------N--S---VRRFGKVKYD-TLRL------PH---------------QVVAEEA-----------DG----------SVK--F-G-R---------------GEGSA-YL-F--DPDIY-------T----DGRIS----VQGIDGVLLP
>X507
-----HYG---GYNELADILV-NLT----S----LAT--------------EMGRLVS-EGYVI--------TVLAPNDEAM---A-KL---------------TTDQLSEPG--------------------------------APEQ--IMYYHMIP--EYQTEESMY--------------N--A---VRRFGKIKYD-TLRL------PH---------------KITAEEA-----------DG----------SVK--F-G-Q---------------GDESA-YL-F--DPDIY-------T----DGRIS----VQGVDGVLFP
>X669
-----HYG---GYNELADILV-NLT----S----LAT--------------EMGRLVS-EGYVI--------TVLAPNDEAM---A-KL---------------TTDQLSEPG--------------------------------APEQ--IMYYHMIP--EYQTEESMY--------------N--A---VRRFGKIKYD-TLRL------PH---------------KITAEEA-----------DG----------SVK--F-G-Q---------------GDESA-YL-F--DPDIY-------T----DGRIS----VQGVDGVLFP
>X545
-----HYG---GYNELADILV-NLT----S----LAT--------------EMGRLVS-EGYVI--------TVLAPNDEAM---A-KL---------------TTDQLSEPG--------------------------------APEQ--IMYYHMIP--EYQTEESMY--------------N--A---VRRFGKIKYD-TLRL------PH---------------KISAEEA-----------DG----------SVK--F-G-Q---------------GDGSA-YL-F--DPDIY-------T----DGRIS----VQGIDGVLFP
>X621
-----HYG---GYNELADILV-NLT----S----LAT--------------EMGRLVS-EGYVI--------TVLAPNDEAM---A-KL---------------TTDQLSEPG--------------------------------APEQ--IMYYHMIP--EYQTEESMY--------------N--A---VRRFGKIKYD-TLRL------PH---------------KISAEEA-----------DG----------SVK--F-G-Q---------------GDGSA-YL-F--DPDIY-------T----DGRIS----VQGIDGVLFP
>X3303
-----HYG---GYNELADILV-NLT----S----LAT--------------EMGRLVS-EGYVI--------TVLAPNDEAM---A-KL---------------TTDQLSEPG--------------------------------APEQ--IMYYHIIP--EYQTEESMY--------------N--A---VRRFGKIKYD-TLRL------PH---------------KMTAEEA-----------DG----------SVK--F-G-Q---------------GEGSA-YL-F--DPDIY-------T----DGRIS----VQGIDGVLFP
>X3236
-----HYG---GYNELADILV-NLT----S----LAT--------------EMGRLVS-EGYVI--------TVLAPNDEAM---A-KL---------------TTDQLSEPG--------------------------------APEQ--IMYYHIIP--EYQTEESMY--------------N--A---VRRFGKIKYD-TLRL------PH---------------KMTAEEA-----------DG----------SVK--F-G-Q---------------GEGSA-YL-F--DPDIY-------T----DGRIS----VQGIDGVLFP
>X2845
-----HYG---GYNEMADILV-NLT----S----LAT--------------EMGRLVS-EGYVL--------TVLAPNDEAM---A-KL---------------TTDQLSEPG--------------------------------APEQ--IIYYHIIP--EYQTEESMY--------------N--S---VRRFGKVKYD-TLRL------PH---------------KVTAQEA-----------DG----------SVK--F-G-T---------------SDGSA-YL-F--DPDIY-------T----DGRIS----VQGIDGVLFP
>X5886
-----HYG---GYNEMADILV-NLT----S----LAT--------------EMGKLIS-EGYVL--------TVLAPNDEAM---A-KL---------------TTDQLSEPG--------------------------------APEQ--IMYYHIIP--EYQTEESMY--------------N--A---VRRFGEIKYD-TLRL------PH---------------RVVAEEA-----------DG----------SVK--F-G-H---------------GDGSA-YL-F--DPDIY-------T----DGRIS----VQGIDGVLFP
>X6095
-----HYG---GYNEMADILV-NLT----S----LAT--------------EMGKLIS-EGYVL--------TVLAPNDEAM---A-KL---------------TTDQLSEPG--------------------------------APEQ--IMYYHIIP--EYQTEESMY--------------N--A---VRRFGKIKYD-TLRL------PH---------------RVVAEEA-----------DG----------SVK--F-G-H---------------GDGSA-YL-F--DPDIY-------T----DGRIS----VQGIDGVLFP
>X5897
-----HYG---GYNEMADILV-NLT----S----LAT--------------EMGKLIS-EGYVL--------TVLAPNDEAM---A-KL---------------TTDQLSEPG--------------------------------APEQ--IMYYHIIP--EYQTEESMY--------------N--A---VRRFGKIKYD-TLRL------PH---------------RVVAEEA-----------DG----------SVK--F-G-D---------------GDGSA-YL-F--DPDIY-------T----DGRIS----VQGIDGVLFP
>X6079
-----HYG---GYNEMADILV-NLT----S----LAT--------------EMGKLIS-EGYVL--------TVLAPNDEAM---A-KL---------------TTDQLSEPG--------------------------------APEQ--IMYYHIIP--EYQTEESMY--------------N--A---VRRFGKIKYD-TLRL------PH---------------RVVAEEA-----------DG----------SVK--F-G-D---------------GDGSA-YL-F--DPDIY-------T----DGRIS----VQGIDGVLFP
>X2768
--TLIHYG---GYNEMADILV-NLT----S----LAT--------------EMSRLVS-EGYVL--------TVLAPNDEAM---A-KL---------------TTDQLSEPG--------------------------------SPEQ--IMYYHLIP--EYQTEESMY--------------N--A---VRRFGKVRYD-TLRL------PH---------------KVEAQEA-----------DG----------SVK--F-G-H---------------ADGSA-YL-F--DPDIY-------T----DGRIS----VQGIDGVLFP
>X7498
--TLIHYG---GYNEMADILV-NLT----S----LAT--------------EMSRLVS-EGYVL--------TVLAPNDEAM---A-KL---------------TTDQLSEPG--------------------------------SPEQ--IMYYHLIP--EYQTEESMY--------------N--A---VRRFGKVRYD-TLRL------PH---------------KVDAEEA-----------DG----------SVK--F-G-H---------------GDGSA-YL-F--DPDIY-------T----DGRIS----VQGIDGVLFP
>X4922
--TLLHYG---GYNEMADILV-NLT----S----LAT--------------EMGRLVS-EGYVL--------TVLAPNDEAM---A-KL---------------ATEQLSEPG--------------------------------SPEQ--IMYYHLIP--EYQTEESMY--------------N--A---VRRFGKVRYD-TLRL------PH---------------KVTAQEA-----------DG----------SVK--F-G-H---------------GDTSA-YL-F--DPDIY-------T----DGRIS----VQGIDGVLFP
>X4997
--TLLHYG---GYNEMADILV-NLT----S----LAT--------------EMGRLVS-EGYVL--------TVLAPNDEAM---A-KL---------------TTDQLSEPG--------------------------------SPEQ--IMYYHLIP--EYQTEESMY--------------N--A---VRRFGKVRYD-TLRL------PH---------------KVTAQEA-----------DG----------SVK--F-G-H---------------GDTSA-YL-F--DPDIY-------T----DGRIS----VQGIDGVLFP
>X12528
--TLLHYG---GYNEMADILV-NLT----S----LAT--------------EMGRLVS-EGYVL--------TVLAPNDEAM---A-KL---------------TTDQLSEPG--------------------------------SPEQ--IMYYHLIP--EYQTEESMY--------------N--A---VRRFGKIRYD-TLRL------PH---------------KVTAQEA-----------DG----------SVK--F-G-H---------------GDGSA-YL-F--DPDIY-------T----DGRIS----VQGIDGVLLP
>X9989
--TLLHYG---GYNEMADILV-NLT----S----LAT--------------EMGRLVS-EGYVL--------TVLAPNDEAM---A-KL---------------TTDQLSEPG--------------------------------SPEQ--IMYYHLIP--EYQTEESMY--------------N--A---VRRFGKVHYD-TLRL------PH---------------KMTAQEA-----------DG----------SVK--F-G-H---------------GDESA-YL-F--DPDIY-------K----DGRIS----VQGIDGVLFP
>X4427
--TLLHYG---GYNEMADILV-NLT----S----LAT--------------EMGRLVS-EGYVL--------TVLAPNDEAM---A-KL---------------TTDQLSEPG--------------------------------APEQ--IMYYHLIP--EYQTEESMY--------------N--A---VRRFGKVSYE-TLRL------PN---------------KVVAQEA-----------DG----------SVK--F-G-Q---------------GDGSA-YL-F--DPDIY-------T----DGRIS----VQGIDGVLFP
>X5515
-----HYG---GYNELADILV-NLT----S----LAT--------------EMGRLVS-EGYVL--------TVLAPNDEAM---A-KL---------------TTDQLSDPG--------------------------------APEQ--IMYYHLIP--EYQTEESMY--------------N--S---VRRFGKVQYD-TLRL------PH---------------KVVAEEA-----------DG----------SVK--F-G-S---------------GEGSA-YL-F--DPDIY-------T----DGRIS----VQGIDGVLFP
>X6177
-----HYG---GYNELADILV-NLT----S----LAT--------------EMGKLVS-EGYVL--------TVLAPNDEAM---S-KL---------------TTDQLSDPG--------------------------------APEQ--IMYYHLVP--EYQTEESMY--------------N--S---VRRFGKVQYD-TLRL------PH---------------KVVAEEA-----------DG----------SVK--F-G-Q---------------GEGSA-YL-F--DPDIY-------T----DGRIS----VQGIDGVLFP
>X6164
-----HYG---GYNELADILV-NLT----S----LAT--------------EMGKLVS-EGYVL--------TVLAPNDEAM---A-KL---------------TTDQLSDPG--------------------------------APEQ--IMYYHIIP--EYQTEESMY--------------N--S---VRRFGKVRYD-TLRL------PH---------------KVVAEEA-----------DG----------SVK--F-G-Q---------------GEESA-YL-F--DPDIY-------T----DGRIS----VQGIDGVLFP
>X11402
-----HYG---GYNELADILV-NLT----S----LAT--------------EMGKLVS-EGYVL--------TVLAPNDEAM---A-KL---------------TTDQLSEPG--------------------------------APEQ--IMYYHLIP--EYQTEESMY--------------N--S---VRRFGKINYD-TLRL------PH---------------KVVAEEA-----------DG----------SVK--F-G-Q---------------GEGSA-YL-V--DPDIY-------T----DGRIS----VQGVDGVLFP
>X6254
-----HYG---GYNELADILV-NLT----S----LAT--------------EMGKLVS-EGYVL--------TVLAPNDEAM---A-KL---------------TTDQLSDPG--------------------------------APEQ--IIYYHLIP--EYQTEESMY--------------N--S---VRRLGKVQYD-TLRL------PH---------------KVVAEEG-----------DG----------SVK--F-G-Q---------------GEETA-YL-F--DPDIY-------T----DGRIS----VQGIDGVLFP
>X5460
-----HYG---GYNELADILV-NLT----S----LAT--------------EMGKLVS-EGYVL--------TVLAPNDEAM---A-KL---------------TTDQLSDPG--------------------------------APEQ--IMYYHLIP--EYQTEESMY--------------N--S---VRRFGKVQYD-TLRL------PH---------------KMVAEEA-----------DG----------SVK--F-G-Q---------------QEESA-YL-I--DPDIY-------T----DGRIS----VQGIDGVLFP
>X11382
-----HYG---GYNELADILV-NLT----S----LAT--------------EMGRLVS-EGYVL--------TVLAPNDEAM---A-KL---------------TTDQLSEPG--------------------------------APEQ--IMYYHLIP--EYQTEESMY--------------N--S---VRRFGKVKYD-TLRL------PH---------------KVVAEEA-----------DG----------SVK--F-G-F---------------EEGSA-YL-I--DPDIY-------T----DGRIS----VQGIDGVLFP
>X4469
--TLLHYG---GYNEMADILV-NLT----S----LAT--------------EMGRLVS-EGYVL--------TVLAPNDEAM---A-KL---------------TTDQLSEPG--------------------------------APEQ--IVYYHIIP--EYQTEESMY--------------N--S---VRRFGKVQYD-TLRL------PH---------------RVVAQEA-----------DG----------SVK--F-G-S---------------GDSSA-YL-F--DPDIY-------T----DGRIS----VQGIDEVLFP
>X3670
--TLLHYG---GYNEMADILV-NLT----S----LAT--------------EMGRLVS-EGYVL--------TVLAPNDEAM---A-KL---------------TTDQLSEPG--------------------------------APEQ--IIYYHVIP--EYQTEESMY--------------N--A---VRRFGKVRYQ-TLRL------PH---------------AVMAQEA-----------DG----------SVK--F-G-Q---------------GEGSA-YL-F--DPDIY-------T----DGRIS----VQGIDGVLFP
>X3174
--TLIQYG---GYNEMADILV-NLT----S----LAT--------------EMGRLVS-EGYVL--------TVLAPNDEAM---A-KL---------------TTDQLSEPG--------------------------------APEQ--IVYYHIIP--EFQTEESMY--------------N--A---VRRFGKIRYD-TLRL------PH---------------KVVAQEA-----------DG----------SVK--F-G-E---------------GETSA-YL-F--DPDIY-------T----DGRIS----VQGIDGVLFP
>X1186
--TLLHYG---GYNEMADILV-NLT----S----LAT--------------EMGRLVS-EGYVL--------TVLAPNDEAM---A-KL---------------TTDQLSEPG--------------------------------APEQ--IVYYHIIP--EYQTEESMY--------------N--S---VRRFGKVKFD-TLRF------PH---------------KVAAKEA-----------DG----------SVK--F-G-D---------------GEKSA-YL-F--DPDIY-------T----DGRIS----VQGIDGVLFP
>X2375
--TLLHYG---GYNEMADILV-NLT----S----LAT--------------EMGRLVS-EGYVL--------TVLAPNDEAM---A-KL---------------TTDQLSEPG--------------------------------APEQ--IVYYHIIP--EYQTEESMY--------------N--S---VRRFGKVKFD-TLRF------PH---------------KVAAKEA-----------DG----------SVK--F-G-D---------------GERSA-YL-F--DPDIY-------T----DGRIS----VQGIDGVLFP
>X2146
--TLLHYG---GYNEMADILV-NLT----S----LAT--------------EMGRLVS-EGYVL--------TVLAPNDEAM---A-KL---------------TTDQLSEPG--------------------------------APEQ--IVYYHIIP--EYQTEESMY--------------N--S---VRRFGKVKFD-TLRF------PH---------------KVAAKEA-----------DG----------SVK--F-G-D---------------GERSA-YL-F--DPDIY-------T----DGRIS----VQGIDGVLFP
>X4290
--TLLHYG---GYNEMADILV-NLT----S----LAT--------------EMGRLVS-EGYVL--------TVLAPNDEAM---A-KL---------------TTDQLSEPG--------------------------------APEQ--IVYYHIIP--EYQTEESMY--------------N--S---VRRFGKVKFD-TLRF------PH---------------KVAAKEA-----------DG----------SVK--F-G-D---------------GERSA-YL-F--DPDIY-------T----DGRIS----VQGIDGVLFP
>X1872
--TLLHYG---GYNEMADILV-NLT----S----LAT--------------EMGRLVS-EGYVL--------TVLAPNDEAM---A-KL---------------TADQLSEPG--------------------------------APEQ--IVYYHIIP--EYQTEESMY--------------N--S---VRRFGKVKFD-TLRF------PH---------------KVAAKEA-----------DG----------SVK--F-G-D---------------GERSA-YL-F--DPDIY-------T----DGRIS----VQGIDGVLFP
>X1772
--TLLHYG---GYNEMADILV-NLT----S----LAT--------------EMGRLVS-EGYVL--------TVLAPNDEAM---V-KL---------------TTDQLSEPG--------------------------------APEQ--IVYYHIIP--EYQTEESMY--------------N--S---VRRFGKVKFD-TLRF------PH---------------KVVAKEA-----------DG----------SVK--F-G-D---------------GERSA-YL-F--DPDIY-------T----DGRIS----VQGIDGVLFP
>X3052
--TLLHYG---GYNEMADILV-NLT----S----LAT--------------EMGRLVS-EGYVL--------TVLAPNDEAM---A-KL---------------TTDQLSEPG--------------------------------APEQ--IMYYHIIP--EYQTEESMY--------------N--S---VRRFGKVKFD-TLRF------PH---------------KVAAKEA-----------DG----------SVK--F-G-D---------------GVRSA-YL-F--DPDIF-------T----DGRIS----VQGIDGVLFP
>X3429
--TLLHYG---GYNEMADILV-NLT----S----LAT--------------EMGRLVS-EGYVL--------TVLAPNDEAM---A-KL---------------TTDQLSEPG--------------------------------APEQ--IMYYHIIP--EYQTEESMY--------------N--S---VRRFGKVKFD-TLRF------PH---------------KVAAKEA-----------DG----------SVK--F-G-D---------------GVRSA-YL-F--DPDIF-------T----DGRIS----VQGIDGVLFP
>X789
-----HYG---GYNEMADILV-NLT----S----LAM--------------EMGRLVS-EGYVL--------TVLAPNDEAM---A-KL---------------TTDQLSEPG--------------------------------APEQ--IVYYHIIP--EYQTEESMY--------------N--S---VRRFGKVKFD-TLRF------PH---------------KVAAKEA-----------DG----------SVK--F-G-D---------------GERSA-YL-F--DPDIY-------T----DGRIS----VQGIDGVLFP
>X1984
-----HYG---GYNEMADILV-NLT----S----LAT--------------EMGRLVS-VGYVL--------TVLAPNDEAM---A-KL---------------TTDQLSEPG--------------------------------APEQ--IVYYHIIP--EYQTEESMY--------------N--S---VRRFGKVKFD-TLRF------PH---------------KVAAKEA-----------DG----------SVK--F-G-D---------------GERSA-YL-F--DPDIF-------T----DGRIS----VQGIDGVLFP
>X739
--TLLHYG---GYNEMADILV-NLT----S----LAT--------------EMGRLVS-EGYVL--------TVLAPNDEAM---A-KL---------------TTDQLSEPG--------------------------------APEQ--IMYYHIIP--EYQTEESMY--------------N--S---VRRFGKVKYE-TLRF------PH---------------KVGAKEA-----------DG----------SVK--F-G-S---------------GDRSA-YL-F--DPDIY-------T----DGRIS----VQGIDGVLFP
>X2399
--TLLHYG---GYNEMADILV-NLT----S----LAT--------------EMGRLVS-EGYVL--------TVLAPNDEAM---A-KL---------------TTDQLSEPG--------------------------------APEQ--IMYYHIIP--EYQTEESMY--------------N--S---VRRFGKVKYE-TLRF------PH---------------KVGAKEA-----------DG----------SVK--F-G-S---------------GDRSA-YL-F--DPDIY-------T----DGRIS----VQGIDGVLFP
>X2986
--TLLHYG---GYNEMADILV-NLT----S----LAT--------------EMGRLVS-EGYVL--------TVLAPNDEAM---A-KL---------------TTDQLSEPG--------------------------------APEQ--IMYYHIIP--EYQTEESMY--------------N--S---VRRFGKVKYE-TLRF------PH---------------KVGAKEA-----------DG----------SVK--F-G-S---------------GDRSA-YL-F--DPDIY-------T----DGRIS----VQGIDGVLFP
>X3508
--TLLHYG---GYNEMADILV-NLT----S----LAT--------------EMGRLVS-EGYVL--------TVLAPNDEAM---A-KL---------------TTDQLSEPG--------------------------------APEQ--IMYYHIIP--EYQTEESMY--------------N--S---VRRFGKVKYE-TLRF------PH---------------KVGAKEA-----------DG----------SVK--F-G-S---------------GDRSA-YL-F--DPDIY-------T----DGRIS----VQGIDGVLFP
>X1128
--TLLHYG---GYNEMADILV-NLT----S----LAT--------------EMGRLVS-EGYVL--------TVLAPNDEAM---G-KL---------------TTDQLSEPG--------------------------------APEQ--IMYYHIIP--EYQTEESMY--------------N--S---VRRFGKVKYE-TLRF------PH---------------KVGAKEA-----------DG----------SVK--F-G-S---------------GDRSA-YL-F--DPDIY-------T----DGRIS----VQGIDGVLFP
>X1954
--TLLHYG---GYNEMADILV-NLT----S----LAT--------------EMGRLVS-EGYVL--------TVLAPNDEAM---A-KL---------------TTDQLSEPG--------------------------------APEQ--IMYYHIIP--EYQTEESMY--------------N--S---VRRFGKVKYE-TLRF------PH---------------KVAAKEA-----------DG----------SVK--F-G-S---------------GDRSA-YL-F--DPDIY-------T----DGRIS----VQGIDGVLFP
>X1748
--TLLHYG---GYNEMADILV-NLT----S----LAT--------------EMGRLVS-EGYVL--------TVLAPNDEAM---A-KL---------------TTDQLSEPG--------------------------------APEQ--IMYYHIIP--EYQTEESMY--------------N--S---VRRFGKVKYE-TLRF------PH---------------KVAAKEA-----------DG----------SVK--F-G-S---------------GDRSA-YL-F--DPDIY-------T----DGRIS----VQGIDGVLFP
>X4331
--TLLHYG---GYNEMADILV-NLT----S----LAT--------------EMGRLVS-EGYVL--------TVLAPNDEAM---A-KL---------------TTDQLSEPG--------------------------------APEQ--IVYYHIIP--EYQTEESMY--------------N--S---VRRFGKVKYE-TLRF------PH---------------KVAAKEA-----------DG----------SVK--F-G-S---------------GDRSA-YL-F--DPDIY-------T----DGRIS----VQGIDGVLFP
>X1756
--TLLHYG---GYNEMADILV-NLT----S----LAT--------------EMGRLVS-EGYVL--------TVLAPNDEAM---A-KL---------------TTDQLSEPG--------------------------------APEQ--IVYYHIIP--EYQTEESMY--------------N--S---VRRFGKVNYE-TLRF------PH---------------KVAAKEA-----------DG----------SVK--F-G-S---------------GDRSA-YL-F--DPDIY-------T----DGRIS----VQGIDGVLFP
>X2049
--TLLHYG---GYNEMADILV-NLT----S----LAT--------------EMGRLVS-EGYVL--------TVLAPNDEAM---A-KL---------------TTDQLSEPG--------------------------------APEQ--IVYYHIIP--EYQTEESMY--------------N--S---VRRFGKVNYE-TLRF------PH---------------KVAAKEA-----------DG----------SVK--F-G-S---------------GDRSA-YL-F--DPDIY-------T----DGRIS----VQGIDGVLFP
>X8526
-----LYG---GYNEMADILV-NLT----S----LAT--------------EMGRLVS-EGYVL--------TVLAPNDEAM---A-KL---------------TTDQLSEPG--------------------------------APEQ--IIYYHVIP--EYQTEESMY--------------N--A---VRRFGKISYD-TLRL------PH---------------KVLAQEA-----------DG----------SVK--F-G-H---------------AENSA-YL-F--DPDIY-------T----DGRIS----VQGIDGVLFP
>X9508
-----LYG---GYNEMADILV-NLT----S----LAT--------------EMGRLVS-EGYVL--------TVLAPNDEAM---A-KL---------------TTDQLSEPG--------------------------------APEQ--IIYYHVIP--EYQTEESMY--------------N--A---VRRFGKISYD-TLRL------PH---------------KVLAQEA-----------DG----------SVK--F-G-H---------------AENSA-YL-F--DPDIY-------T----DGRIS----VQGIDGVLFP
>X9712
-----LYG---GYNEMADILV-NLT----S----LAT--------------EMGRLVS-EGYVL--------TVLAPNDEAM---A-KL---------------TTDQLSEPG--------------------------------APEQ--IIYYHVIP--EYQTEESMY--------------N--A---VRRFGKISYD-TLRL------PH---------------KVLAQEA-----------DG----------SVK--F-G-H---------------AENSA-YL-F--DPDIY-------T----DGRIS----VQGIDGVLFP
>X11144
-----LYG---GYNEMADILV-NLT----S----LAT--------------EMGRLVS-EGYVL--------TVLAPNDEAM---A-KL---------------TTDQLSEPG--------------------------------APEQ--IIYYHVIP--EYQTEESMY--------------N--A---VRRFGKISYD-TLRL------PH---------------KVLAQEA-----------DG----------SVK--F-G-H---------------AENSA-YL-F--DPDIY-------T----DGRIS----VQGIDGVLFP
>X8547
-----LYG---GYNEMADILV-NLT----S----LAT--------------EMGRLVS-EGYVL--------TVLAPNDEAM---A-KL---------------TTDQLSEPG--------------------------------APEQ--IIYYHVIP--EYQTEESMY--------------N--A---VRRFGKISYD-TLRL------PH---------------KVLAEEA-----------DG----------SVK--F-G-H---------------PENSA-YL-F--DPDIY-------T----DGRIS----VQGIDGVLFP
>X9531
-----LYG---GYNEMADILV-NLT----S----LAT--------------EMGRLVS-EGYVL--------TVLAPNDEAM---A-KL---------------TTDQLSEPG--------------------------------APEQ--IIYYHVIP--EYQTEESMY--------------N--A---VRRFGKISYD-TLRL------PH---------------KVLAEEA-----------DG----------SVK--F-G-H---------------TENSA-YL-F--DPDIY-------T----DGRIS----VQGIDGVLFP
>X9734
-----LYG---GYNEMADILV-NLT----S----LAT--------------EMGRLVS-EGYVL--------TVLAPNDEAM---A-KL---------------TTDQLSEPG--------------------------------APEQ--IIYYHVIP--EYQTEESMY--------------N--A---VRRFGKISYD-TLRL------PH---------------KVLAEEA-----------DG----------SVK--F-G-H---------------TENSA-YL-F--DPDIY-------T----DGRIS----VQGIDGVLFP
>X11137
--TLLSYG---GYNEMADILV-NLT----S----LAT--------------EMGRLVS-EGYVL--------TVLAPNDEAM---A-KL---------------PTDQLSEPG--------------------------------APEQ--IIYYHVIP--EYQTEESMY--------------N--A---VRRFGKISYD-TLSL------PH---------------KVLSQEA-----------DG----------SVK--F-G-D---------------AENSA-YL-F--DPDIY-------T----DGRIS----VQGIDGVLFP
>X232
-----LYG---GYNELADILV-NLT----S----LAT--------------EMGRLVS-EGYVL--------TVLAPNDEAM---A-RL---------------TTDQLSEPG--------------------------------APEQ--IVYYHLIP--EYQTEESMY--------------N--A---VRRFGKVRYD-TLRL------PH---------------KVVAREA-----------DG----------SVK--F-G-Q---------------GEGSA-YL-F--DPDIY-------T----DGRIS----VQGIDAVLFP
>X1366
-----LYG---GYNELADILV-NLT----S----LAT--------------EMGRLVS-EGYVL--------TVLAPNDEAM---A-RL---------------TTDQLSEPG--------------------------------SPEN--ILYYHMIP--EYQTEESMY--------------N--A---VRRFGKVRYD-TLRL------PH---------------KVVAREA-----------DG----------SVK--F-G-Q---------------GEGSA-YL-F--DPDIY-------T----DGRIS----VQGIDAVLLP
>X1553
-----LYG---GYNELADILV-NLT----S----LAT--------------EMGRLVS-EGYVL--------TVLAPNDEAM---A-RL---------------TTDQLSEPG--------------------------------SPEN--ILYYHMIP--EYQTEESMY--------------N--A---VRRFGKVRYD-TLRL------PH---------------KVVAREA-----------DG----------SVK--F-G-Q---------------GEGSA-YL-F--DPDIY-------T----DGRIS----VQGIDAVLLP
>X2562
-----LYG---GYNELADILV-NLT----S----LAT--------------EMGRLVS-EGYVL--------TVLAPNDEAM---A-RL---------------TTDQLSEPG--------------------------------SPEN--ILYYHMIP--EYQTEESMY--------------N--A---VRRFGKVRYD-TLRL------PH---------------KVVAREA-----------DG----------SVK--F-G-Q---------------GEGSA-YL-F--DPDIY-------T----DGRIS----VQGIDAVLLP
>X2220
-----LYG---GYNELADILV-NLT----S----LAT--------------EMGRLVS-EGYVL--------TVLAPNDEAM---A-RL---------------TTDQLSEPG--------------------------------SPEN--ILYYHMIP--EYQTEESMY--------------N--A---VRRFGKVRYD-TLRL------PH---------------KVVAREA-----------DG----------SVK--F-G-Q---------------GEGSA-YL-F--DPDIY-------T----DGRIS----VQGIDAVLLP
>X5721
-----LYG---GYNELADILV-NLT----S----LAT--------------EMGRLVS-EGYVL--------TVLAPNDEAM---A-RL---------------TTDQLSEPG--------------------------------SPEN--ILYYHMIP--EYQTEESMY--------------N--A---VRRFGKVRYD-TLRL------PH---------------KVVAREA-----------DG----------SVK--F-G-Q---------------GEGSA-YL-F--DPDIY-------T----DGRIS----VQGIDAVLLP
>X11912
-----LYG---GYNELADILV-NLT----S----LAT--------------EMGRLVS-EGYVL--------TVLAPNDEAM---A-RL---------------TTDQLSEPG--------------------------------SPEN--ILYYHMIP--EYQTEESMY--------------N--A---VRRFGKVRYD-TLRL------PH---------------KVVAREA-----------DG----------SVK--F-G-Q---------------GEGSA-YL-F--DPDIY-------T----DGRIS----VQGIDAVLLP
>X8420
-----LYG---GYNELADILV-NLT----S----LAT--------------EMGRLVS-EGYVL--------TVLAPNDEAM---A-RL---------------TTDQLSEPG--------------------------------SPEN--ILYYHMIP--EYQTEESMY--------------N--A---VRRFGKVRYD-TLRL------PH---------------KVVAREA-----------DG----------SVK--F-G-Q---------------GEGSA-YL-F--DPDIY-------T----DGRIS----VQGIDAVLLP
>X8348
-----LYG---GYNELADILV-NLT----S----LAT--------------EMGRLVS-EGYVL--------TVLAPNDEAM---A-RL---------------TTDQLSEPG--------------------------------SPEN--ILYYHMIP--EYQTEESMY--------------N--A---VRRFGKVRYD-TLRL------PH---------------KVVAREA-----------DG----------SVK--F-G-Q---------------GEGSA-YL-F--DPDIY-------T----DGRIS----VQGIDAVLLP
>X8770
-----LYG---GYNELADILV-NLT----S----LAT--------------EMGRLVS-EGYVL--------TVLAPNDEAM---A-RL---------------TTDQLSEPG--------------------------------SPEN--ILYYHMIP--EYQTEESMY--------------N--A---VRRFGKVRYD-TLRL------PH---------------KVVAREA-----------DG----------SVK--F-G-Q---------------GEGSA-YL-F--DPDIY-------T----DGRIS----VQGIDAVLFP
>X8951
-----LYG---GYNELADILV-NLT----S----LAT--------------EMGRLVS-EGYVL--------TVLAPNDEAM---A-RL---------------TTDQLSEPG--------------------------------SPEN--ILYYHMIP--EYQTEESMY--------------N--A---VRRFGKVRYD-TLRL------PH---------------KVVAREA-----------DG----------SVK--F-G-Q---------------GEGSA-YL-F--DPDIY-------T----DGRIS----VQGIDAVLFP
>X9132
-----LYG---GYNELADILV-NLT----S----LAT--------------EMGRLVS-EGYVL--------TVLAPNDEAM---A-RL---------------TTDQLSEPG--------------------------------SPEN--ILYYHMIP--EYQTEESMY--------------N--A---VRRFGKVRYD-TLRL------PH---------------KVVAREA-----------DG----------SVK--F-G-Q---------------GEGSA-YL-F--DPDIY-------T----DGRIS----VQGIDAVLFP
>X12945
-----LYG---GYNELADILV-NLT----S----LAT--------------EMGRLVS-EGYVL--------TVLAPNDEAM---A-RL---------------TTDQLSEPG--------------------------------SPEN--ILYYHMIP--EYQTEESMY--------------N--A---VRRFGKVRYD-TLRL------PH---------------KVVAREA-----------DG----------SVK--F-G-Q---------------GEGSA-YL-F--DPDIY-------T----DGRIS----VQGIDAVLFA
>X11618
-----LYG---GYNELADILV-NLT----S----LAT--------------EMGRLVS-EGYVL--------TVLAPNDEAM---A-RL---------------TTDQLSEPG--------------------------------SPEN--ILYYHMVP--EYQTEESMY--------------N--A---VRRFGKVRYD-TLRL------PH---------------KVTAREA-----------DG----------SVK--F-G-Q---------------GEGSA-YL-F--DPDIY-------T----DGRIS----VQGIDAVLFP
>X8185
-----LYG---GYNELADILV-NLT----S----LAT--------------EMGRLVS-EGYVL--------TVLAPNDEAM---A-RL---------------TTDQLSEPG--------------------------------SPEN--ILYYHMIP--EYQTEESMY--------------N--A---VRRFGKVRYD-TLRL------PH---------------KVVAREA-----------DG----------SVK--F-G-H---------------GEGSA-YL-F--DPDIY-------T----DGRIA----VQGIDAVLFP
>X8659
-----LYG---GYNELADILV-NLT----S----LAT--------------EMGRLVS-EGYVL--------TVLAPNDEAM---A-RL---------------TTDQLSEPG--------------------------------SPED--ILYYHMIP--EYQTEESMY--------------N--A---VRRFGKVRYD-TLRL------PH---------------KVTAREA-----------DG----------SVK--F-G-A---------------GEGSA-YL-F--DPDIY-------T----DGRIS----VQGIDAVLLP
>X8836
-----LYG---GYNELADILV-NLT----S----LAT--------------EMGRLVS-EGYVL--------TVLAPNDEAM---A-RL---------------TTDQLSEPG--------------------------------SPED--ILYYHMIP--EYQTEESMY--------------N--A---VRRFGKVRYD-TLRL------PH---------------KVTAREA-----------DG----------SVK--F-G-A---------------GEGSA-YL-F--DPDIY-------T----DGRIS----VQGIDAVLLP
>X9023
-----LYG---GYNELADILV-NLT----S----LAT--------------EMGRLVS-EGYVL--------TVLAPNDEAM---A-RL---------------TTDQLSEPG--------------------------------SPED--ILYYHMIP--EYQTEESMY--------------N--A---VRRFGKVRYD-TLRL------PH---------------KVTAREA-----------DG----------SVK--F-G-A---------------GEGSA-YL-F--DPDIY-------T----DGRIS----VQGIDAVLLP
>X11503
-----LYG---GYNELADILV-NLT----S----LAT--------------EMGRLVS-EGYVL--------TVLAPNDEAM---A-RL---------------TTDQLSEPG--------------------------------SPED--ILYYHMVP--EYQTEESMY--------------N--A---VRRFGKVRYD-TLRL------PH---------------KVTAREA-----------DG----------SVK--F-G-A---------------GEGSA-YL-F--DPDIY-------T----DGRIS----VQGIDAVLFP
>X13037
-----LYG---GYNELADILV-NLT----S----LAT--------------EMGRLVS-EGYVL--------TVLAPNDEAM-----RL---------------TTDQLSEPG--------------------------------SPEN--ILYYHMIP--EYQTEESMY--------------N--A---VRRFGKVRYD-TLRL------PH---------------KVVAREA-----------DG----------SVK--F-G-Q---------------GEGSA-YL-F--DPDIY-------T----DGRIS----VQGIDAVLFA
>X8360
-----LYG---GYNELADILV-NLT----S----LAT--------------EMGRLVS-EGYVL--------TVLAPNDEAM---A-RL---------------TTDQLSEPG--------------------------------SPEN--ILYYHMIP--EYQTEESMY--------------N--A---VRRFGKVRYD-TLRL------PQ---------------KVTAREA-----------DG----------SVK--F-G-H---------------GEGSA-YL-F--DPDIY-------T----DGRIS----VQGIDAVLFP
>X8239
-----LYG---GYNELADILV-NLT----S----LAT--------------EMGRLVS-EGYVL--------TVLAPNDEAM---A-RL---------------TTDQLSEPG--------------------------------SPEN--ILYYHMIP--EYQTEESMY--------------N--A---VRRFGKVRYD-TLRL------PN---------------KVTAREA-----------DG----------SVK--F-G-H---------------GEGSA-YL-F--DPDIY-------T----DGRIS----VQGIDAVLFP
>X1403
-----LYG---GYNELADILV-NLT----S----LAT--------------EMGRLVS-EGYVL--------TVLAPNDEAM---A-RL---------------TTDQLSEPG--------------------------------SPEN--ILYYHMVP--EYQTEESMY--------------N--A---VRRFGTVRYD-TLRL------PQ---------------KVTAREA-----------DG----------SVK--F-G-H---------------GEGSA-YL-F--DPDIY-------T----DGRIS----VQGIDAVLFP
>X1592
-----LYG---GYNELADILV-NLT----S----LAT--------------EMGRLVS-EGYVL--------TVLAPNDEAM---A-RL---------------TTDQLSEPG--------------------------------SPEN--ILYYHMVP--EYQTEESMY--------------N--A---VRRFGTVRYD-TLRL------PQ---------------KVTAREA-----------DG----------SVK--F-G-H---------------GEGSA-YL-F--DPDIY-------T----DGRIS----VQGIDAVLFP
>X2278
-----LYG---GYNELADILV-NLT----S----LAT--------------EMGRLVS-EGYVL--------TVLAPNDEAM---A-RL---------------TTDQLSEPG--------------------------------SPEN--ILYYHMVP--EYQTEESMY--------------N--A---VRRFGTVRYD-TLRL------PQ---------------KVTAREA-----------DG----------SVK--F-G-H---------------GEGSA-YL-F--DPDIY-------T----DGRIS----VQGIDAVLFP
>X2633
-----LYG---GYNELADILV-NLT----S----LAT--------------EMGRLVS-EGYVL--------TVLAPNDEAM---A-RL---------------TTDQLSEPG--------------------------------SPEN--ILYYHMVP--EYQTEESMY--------------N--A---VRRFGTVRYD-TLRL------PQ---------------KVIAREA-----------DG----------SVK--F-G-H---------------GEGSA-YL-F--DPDIY-------T----DGRIS----VQGIDAVLFP
>X5618
-----LYG---GYNELADILV-NLT----S----LAT--------------EMGRLVS-EGYVL--------TVLAPNDEAM---A-RL---------------TTDQLSEPG--------------------------------SPEN--ILYYHMVP--EYQTEESMY--------------N--A---VRRFGTVRYD-TLRL------PQ---------------KVTAREA-----------DG----------SVK--F-G-H---------------GEGSA-YL-F--DPDIY-------T----DGRIS----VQGIDAVLFS
>X11759
-----LYG---GYNELADILV-NLT----S----LAT--------------EMGRLVS-EGYVL--------TVLAPNDEAM---A-RL---------------TTDQLSEPG--------------------------------SPEN--ILYYHMVP--EYQTEESMY--------------N--A---VRRFGTVRYD-TLRL------PQ---------------KVTAREA-----------DG----------SVK--F-G-H---------------GEGSA-YL-F--DPDIY-------T----DGRIS----VQGIDAVLFL
>X6657
-----LYG---GYNEFADILV-NLT----S----MAT--------------EMGRLVS-EGYVL--------TVLAPNDDAM---A-RL---------------TADQLSEPG--------------------------------APEA--IMYYHLIP--EYQTEESMY--------------N--A---VRRFGKVRYD-TLRV------PH---------------KVMAREA-----------DG----------SVK--F-G-A---------------AEGSA-YL-F--DPDIY-------T----DGRIS----VQGIDAVLFP
>X6710
-----LYG---GYNEFADILV-NLT----S----MAT--------------EMGRLVS-EGYVL--------TVLAPNDDAM---A-RL---------------TTDQLSEPG--------------------------------APET--IMYYHLIP--EYQTEESMY--------------N--A---VRRFGKVRYD-TLRV------PH---------------KVVAREA-----------DG----------SVK--F-G-A---------------GEGSA-YL-F--DPDIY-------T----DGRIS----VQGIDAVLFP
>X6625
--TLLLYG---GYNEFADILV-NLT----S----LAT--------------EMGRLVS-EGYVL--------TVLAPNDDAM---A-RL---------------TADQLSEPG--------------------------------APEA--IMYYHLIP--EYQTEESMY--------------N--A---VRRFGKVRYD-TLRL------PH---------------KVMAREA-----------DG----------SVK--F-G-A---------------GEGSA-YL-F--DPDIY-------T----DGRIS----VQGIDAVLFP
>X12661
-----HYG---GYNELADILV-NLT----A----MST--------------EMGRLVS-EGYVL--------TVLAPNDEAM---S-KL---------------TMEQLSEPG--------------------------------APEQ--MIYYHLIP--EYQTEESMY--------------N--A---VRRFGKVKYD-TLRL------PH---------------KIVAREA-----------DG----------SVK--F-G-Q---------------GEGSA-YL-F--DPDIY-------T----DGRIS----VQGIDAVLFS
>X12689
-----HYG---GYNELADILV-NLT----S----MAT--------------EMGRLVS-EGYVL--------TVLAPNDEAM---S-KL---------------TMEQLSEPG--------------------------------APEQ--MVYYHLIP--EYQTEESMY--------------N--A---VRRFGKLKYD-TLRL------PH---------------KVVAREA-----------DG----------SVK--F-G-Q---------------GEGSA-YL-F--DPDIY-------T----DGRIS----VQGIDAVLFP
>X2727
--TLIRYG---GYNEMADILV-NLT----S----LAT--------------EMSRLVS-EGYVL--------TVLAPNDEAI---G-KL---------------TTEQLSEPG--------------------------------SPEE--IMYYHIIP--EYQTEESMY--------------N--A---VRRFGKVRYD-TLRL------PH---------------KVLAEEA-----------DG----------SVK--F-G-N---------------GDVSG-YL-F--DPDIY-------T----DGRIS----VQGIDGVLFP
>X12329
--TLLHYG---GYNEMADILV-NLT----S----LAT--------------EMSRLVS-EGYVL--------TVLAPNDEAM---A-KL---------------TTEQLSEPG--------------------------------SPEE--IMYYHIIP--EYQTEESMY--------------N--A---VRRFGKVRYD-TLRL------PH---------------KVVAEEA-----------DG----------SVK--F-G-N---------------GDVSG-YL-F--DPDIY-------T----DGRIS----VQGIDGVLFP
>X7331
--TLLHYG---GYKEMADILV-NLT----S----LAT--------------EMSRLVS-EGYVL--------TVLAPNDEAM---A-KL---------------TTEELSEPG--------------------------------SPEE--IMYYHIIP--EYQTEESMY--------------N--A---VRRFGKVRYE-TLRL------KY---------------KVVAQEA-----------DG----------SVK--F-G-D---------------GDGSG-YL-F--DPDIY-------T----DGRIS----VQGIDGVLFP
>X11035
--TLLQYG---GYNEMADILV-NLT----S----LAT--------------EMGRLVS-EGYVI--------TVLAPNDAAM---A-KL---------------TADQLSEPG--------------------------------APEQ--IMYYHLIP--EYQTEESMY--------------N--A---VRRFGKVRYD-TLRF------PH---------------KVVAREA-----------DG----------SVK--F-G-H---------------GEGSA-YL-F--DPDIY-------T----DGRIS----VQGIDAVLFP
>X8186
-----KYG---GYNELADIFV-NLT----S----LAT--------------ELAQLVS-EGYAL--------TVLAPNDEAM---A-RL---------------TADQLSEPG--------------------------------SPEN--ILYYHMIP--EYQTEESMY--------------N--A---VRRFGKVRYD-TLRL------PH---------------KVVAREA-----------DG----------SVK--F-G-H---------------GEGSA-YL-F--DPDIF-------A----DGRIS----VQGIDAVLFP
>X5904
-----LYG---GYNEMADILV-NLT----S----LAT--------------EMGKLIS-EGYVL--------TVLAPNDEAM---A-KL---------------TTDQLSEPG--------------------------------APEQ--IMYYHIIP--EYQTEESMY--------------N--S---VRRFGKVKYD-TLRL------PH---------------RVVAEEA-----------DG----------SVK--F-G-E---------------SEVSA-YL-V--DPDVF-------V----DGRIS----VQGIDGVLFP
>X6097
-----LYG---GYNEMADILV-NLT----S----LAT--------------EMGKLIS-EGYVL--------TVLAPNDEAM---A-KL---------------TTDQLSEPG--------------------------------APEQ--IMYYHIIP--EYQTEESMY--------------N--S---VRRFGKVKYD-TLRL------PH---------------RVVAEEA-----------DG----------SVK--F-G-E---------------SEVSA-YL-V--DPDVF-------V----DGRIS----VQGIDGVLFP
>X5918
-----LYG---GYNEMADILV-NLT----S----LAT--------------EMGKLIS-EGYVL--------TVLAPNDEAM---A-KL---------------TTDQLSEPG--------------------------------APEQ--IMYYHIIP--EYQTEESMY--------------N--S---VRRFGKVKYD-TLRL------PH---------------RVVAEEA-----------DG----------SVK--F-G-E---------------SEVSA-YL-V--DPDVF-------V----DGRIS----VQGIDGVLFP
>X6017
-----LYG---GYNEMADILV-NLT----S----LAT--------------EMGKLIS-EGYVL--------TVLAPNDEAM---A-KL---------------TTDQLSEPG--------------------------------APEQ--IMYYHIIP--EYQTEESMY--------------N--S---VRRFGKVKYD-TLRL------PH---------------RVVAEEA-----------DG----------SVK--F-G-E---------------SEVSA-YL-V--DPDVF-------V----DGRIS----VQGIDGVLFP
>X7980
--TLLHYG---GYNEMADILV-NLT----N----LAT--------------EMGKLIS-EGYVL--------TVLAPNDEAM---A-KL---------------TTEQLSEPG--------------------------------APEQ--IVYYHIVP--EYQTEESMY--------------N--A---VRRFGKVAYD-TLHV------PH---------------KLFAKEA-----------DG----------SVK--F-G-D---------------GEDAA-YL-F--DPDIY-------T----DGRIS----VQGIDGVLIP
>X8039
--SLLHYG---GYNEMADILV-NLT----N----LAT--------------EMGKLIS-EGYVL--------TVLAPNDEAM---A-KL---------------TTEQLSEPG--------------------------------APEQ--IIYYHIVP--EYQTEESMY--------------N--A---VRRFGKVAYD-TLHV------PH---------------KILAKEA-----------DG----------SVK--F-G-D---------------GEDAA-YL-F--DPDIY-------T----DGRIS----VQGIDGVLIP
>X3340
-----HYG---GYNELADILV-NLT----S----LAT--------------EMGRLVS-EGYVI--------TVLAPNDEAL---G-RL---------------TADQLSEPG--------------------------------APEQ--IMYYHIIP--EYQTEESMY--------------S--S---VRRFGKVSYE-TLRL------PH---------------KVAAEEA-----------DG----------SVR--F-G-S---------------GDGSA-YL-F--DPDIY-------T----DGRIS----VQGIDGVLFP
>X1249
-----HYG---GYNELADILV-NLT----S----LAT--------------EMGKLVS-EGYVI--------TVLAPNDEAM---A-QL---------------TADQLSEPG--------------------------------APEQ--IVYYHVIP--EYQTEESMY--------------N--A---VRRFGKLQYE-TLRL------PH---------------KLVAEEA-----------DG----------SVK--F-G-H---------------GEGSA-YL-I--DPDIY-------M----DGRIS----VQGIDKVLFP
>X412
---PSEES---G--RMADILV-NLT----S----LAT--------------EMGRLVS-EGYVL--------TVLAPNDDAM---A-KL---------------TTDQLSEPG--------------------------------APEQ--IVYYHIIP--EYQTEESMY--------------N--S---VRRFGKVKFD-TLRF------PH---------------KVAAKEA-----------DG----------SVK--F-G-D---------------GEKSA-YL-F--DPDIY-------T----DGRIS----VQGIDGVLFP
>X5355
-----HYG---GYNELADILV-NLT----A----LAT--------------EMGKLVS-EGYVL--------TVLAPNDEAM---A-KL---------------TAERLGEAG--------------------------------AAES--IVYYHLIP--EYQTEESMY--------------N--S---VRRFGKVEYD-TLRV------GR---------------KVVAEEA-----------DG----------SVK--F-G-S---------------GEESG-YL-F--DPDIY-------T----DGRIS----VQGIDGVLFP
>X2928
--TLVHYG---GYNEMADILV-NLT----S----LAS--------------EIGKLVS-EGYVL--------TILAPNDEAM---V-KL---------------TTDQLSEPG--------------------------------AAEQ--IMYYHMVA--EYQTEESMY--------------N--A---VRRFGKVEFD-TLRV------PH---------------KVVAVEA-----------DG----------SVE--F-G-S------G-------GGNGAA-YL-F--DPDIY-------T----DGRIS----VQGIDGVLFP
>X3808
--TLVHYG---GYNEMADILV-NLT----S----LAS--------------EIGKLVS-EGYVL--------TILAPNDEAM---V-KL---------------TTDQLSEPG--------------------------------AAEQ--IMYYHMVA--EYQTEESMY--------------N--A------------------------------------------VVAVEA-----------DG----------SVE--F-G-S------G-------GGNGAA-YL-F--DPDIY-------T----DGRIS----VQGIDGVLFP
>X6967
--TLTFYG---GYNEMAEILV-NLT----N----LAA--------------ELGNLIN-EGYAF--------TVLAPSDEAM---A-KL---------------TTDQLSDSG--------------------------------APER--IVYYHIVP--EYQTEESMY--------------N--A---VRRFKTVSYD-TLRL------PH---------------KIVAKDA-----------DG----------SVR--F-G-T---------------GADSG-YL-F--DPDIY-------T----DGRIS----VQGIDGVLFP
>X5406
-----HYG---GYNELADILV-NLT----S----LAT--------------EMGKLVS-EGYVL--------TVLAPNDEAM---A-KL---------------TTDQLSDPG--------------------------------APEQ--IMYYHLVP--EYQTEESMY--------------N--S---VRRFGKVEYD-TLRL------PH---------------KVVAEEA-----------DG----------SVK--F-G-S---------------GEGSA-YL-F--DPDIY-------T----DGGYR----CRGLMGCCFR
>X880
--TLLHYG---GYNEMADILV-NLT----S----LAT--------------EMGRLVS-EGYVL--------TVLAPNDEAM---A-KL---------------TTDQLSEPG--------------------------------APEQ--IIYYHIIP--EYQTEESMY--------------N--T---VRRFGKVKYD-TLRL------PH---------------KVTAQEA-----------DG----------SVK--L-G-Q---------------AMDRL-IC-L--TRIFI-------R----TGGFL----CRESTGFVPR
>X881
--TLLHYG---GYNEMADILV-NLT----S----LAT--------------EMGRLVS-EGYVL--------TVLAPNDEAM---A-KL---------------TTDQLSEPG--------------------------------APEQ--IIYYHIIP--EYQTEESMY--------------N--T---VRRFGKVKYD-TLRL------PH---------------KVTAQEA-----------DG----------SVK--F-G-S---------------GDGSA-YL-F--DPDIL-------R----TGGFL----CRESTGFCSQ
>X12759
-LVALLDS---HYTELAELVE-KAL----L----LQTL--E-DAVGK----NMGRLVS-EGYVL--------TVLAPNDEAM---A-RL---------------TTDQLSEPG--------------------------------SPEN--ILYYHMIP--EYQTEESMY--------------N--A---VRRFGKVRYD-TLRL------PH---------------KVVAREA-----------DG----------SVK--F-G-Q---------------GEGSA-YL-F--DPDIY-------T----DGRIS----VQGIDAVLFA
>X12810
-LVALLDS---HYTELAELVE-KAL----L----LQTL--E-DAVGK----NMGRLVS-EGYVL--------TVLAPNDEAM---A-RL---------------TTDQLSEPG--------------------------------SPEN--ILYYHMIP--EYQTEESMY--------------N--A---VRRFGKVRYD-TLRL------PH---------------KVVAREA-----------DG----------SVK--F-G-Q---------------GEGSA-YL-F--DPDIY-------T----DGRIS----VQGIDAVLFA
>X11040
-----QYG---GYGEMADVLV-NLT----A----VAA--------------EMGRLVA-EGYVL--------TVLAPSDEAM---G-RV---------------AGDRLS-----------------------------------SPEK--MVYYHLIA--EYQTEESMY--------------A--A---VRRWGKVSYE-TLRV------PH---------------RLAAREA-----------DG----------SVK--F-G-G---------------GDGMA-YL-V--DPDIY-------T----DGRIS----VQGIDAVLSP
>X9186
--ALSNYG---GYNDMAELLV-NAT----T----LGV--------------ELGKLAR-MGYKL--------TILAPNDQAM---Q-LL---------------TTEQLNQA----------------------------------MEP--LLYYHFLS--EYQTEESMY--------------N--A---VKRLGKQSYS-TLRH------PH---------------KVVASES-----------DG----------TVK--F-G-D---------------GDDAA-HI-F--DHDIY-------V----DGHIS----IQGINRVLTP
>X9213
-MALTNYG---GYNDMAELLV-NAT----T----LGI--------------EIGKLAR-MGYKI--------TILAPNDQAM---Q-QL---------------TIEQLDMP----------------------------------MEP--LLYYHFLS--EYQTDESMY--------------N--A---VKRLGKQSYS-TLRH------PH---------------KVIASES-----------DG----------TVK--F-G-D---------------GDGAA-HI-C--DHDIY-------V----EGHIS----VQGINRVLSP
>X10533
--TLVNYG---GYYDMADLLV-NYT----S----LAM--------------EIGKLVS-KGYRL--------TILAPNDEAM---A-QL---------------TPEHLNSP----------------------------------LER--ILYYHILS--EYQTEESMY--------------N--T---VRRLGKQTYS-TLLH------PL---------------KLSARES-----------DG----------TVL--F-G-E---------------AENSA-HI-F--DHDIY-------I----DGRLS----IQGISRVLIP
>X10553
--TLTNFG---GYNDMAELLV-NYT----S----LAT--------------EIGRLIK-RGYHL--------TILAPNDDAM---A-QL---------------TPEHLNSP----------------------------------LER--ILYYHILS--EYQTEESMY--------------N--A---VRRLGKQTYS-TLLH------PR---------------KLLARES-----------DG----------TVL--F-G-E---------------GENSA-HI-Y--DHDIY-------V----DGRLS----IQGISKVLIP
>X7117
-SAMLRFG---GYSEFAGLLV-DLT----S----LGS--------------EISKLVN-MGYKL--------TILAPDDKAW---SGAL---------------TEEHLSSQT--------------------------------ALED--ILHYHIIT--EYQTEESLY--------------S--T---LRRMGKTHFS-TLRV------PH---------------KLAAHEV-----------DG----------QVV--F-G-E---------------GDDAA-GV-F--DHDIF-------A----DGRLS----VQGIDRVMIP
