# Supplementary material for: Fasciclin-Like Arabinogalactan-Protein 16 (FLA16) Is Required for Stem Development in Arabidopsis
Source: Front Plant Sci. 2020 Dec 11;11:615392. doi: 10.3389/fpls.2020.615392 (PMC7758453; doi:10.3389/fpls.2020.615392)
Supplement: Data File 1 — Sequences, alignments and phylogenies included in analysis. [file Data_Sheet_1.ZIP › Supp data file S1/H phylo.nwk]

(((((X669:0,X507:0):0.03572726299,X545:0.01530982932):0.03346154369,(X3303:0,X3236:0):0.02068525251):0.07039580185,(((X6079:0,X5897:0):1e-08,(X6017:0,X6097:0,X5904:0):0.2134371077):0.01731636405,(X5886:0.01657007947,X6095:1e-08):1e-08):0.08370802094):0.05605502173,((((((((((X12945:1e-08,X13037:1e-08):0.01677707731,(X8951:0,X9132:0,X8770:0):1e-08):1e-08,X11618:0.03441235444):1e-08,(X1553:0,X2220:0,X2562:0,X5721:0,X8348:0,X8420:0,X1366:0):0.01683952944):1e-08,(((((X11759:0.017017609,X5618:0.01691783395):1e-08,((X1592:0,X2278:0,X1403:0):1e-08,X2633:0.0177967075):1e-08):0.03418646712,X8360:1e-08):0.01700175264,(((X8836:0,X9023:0,X8659:0):0.01736911561,X11503:0.01705066731):0.03697034582,X8239:0.01700974237):1e-08):0.0172749299,(X8185:0.01697438684,X8186:0.1676450288):1e-08):0.01699344459):0.07230657711,((X6657:0.01620845443,X6710:0.05509972899):0.03464946874,X6625:1e-08):0.1080239157):0.03965742446,(X12661:0.07864286223,X12689:0.0239446182):0.1285549086):0.01285571702,(X11035:0.06549175629,X11040:0.8405896997):0.03226644686):1e-08,(((X10533:0.145929972,X10553:0.1934970052):0.2480859467,(X9186:0.07501892747,X9213:0.192757669):0.5921694385):0.2041140781,X7117:1.418221109):0.8654737169):0.03530611616,((((((((((X8006:0.06366750322,X8092:1e-08):0.01588962104,(X8102:0,X8044:0):0.03183071171):1e-08,X11402:0.1047720603):1e-08,X7006:0.06458890055):1e-08,X11382:0.0842811779):1e-08,(((X5406:0.2496080602,X5515:1e-08):0.01723186936,(((X6254:0.06649793745,(X5460:0.05177018455,X6164:0.03327056445):1e-08):1e-08,X5355:0.3247492287):0.01729402007,X6177:0.03315404526):0.01629204927):0.05128310091,((X3942:0.03148748333,X3966:0.04805376892):1e-08,X4003:0.01576018684):0.03188299209):1e-08):0.06149847279,((((X6435:0.0450155214,X6529:0.03464507271):0.03239747447,(((((X1772:0.03179064202,X1984:0.03348837995):1e-08,(X1872:0.01597141446,(X2375:0,X4290:0,X2146:0):1e-08):1e-08):1e-08,((X3429:0,X3052:0):0.05025755582,(X789:0.01665458325,X1186:0.0158055167):1e-08):1e-08):1e-08,X412:0.1455763255):0.04899127213,(((X1954:0,X1748:0):1e-08,(X1128:0.01585789547,(X2986:0,X3508:0,X739:0,X2399:0):1e-08):0.01565686243):0.01564436175,((X2049:0,X1756:0):0.01548091357,X4331:1e-08):1e-08):0.01602995997):0.1003036812):0.04429553407,((((X3166:0.03424988669,((((X1020:1e-08,X880:0.7550206662):0.01567258653,X964:1e-08):0.01583897207,X2845:0.0500562653):0.01581300096,((((X4759:1e-08,X5195:0.01573785893):1e-08,X12092:0.01566864697):0.0493956889,X10036:0.01550808032):1e-08,((X6810:0.01543397591,X6817:0.01495021661):0.01923412189,((((X8519:0.03411264961,X8585:1e-08):0.01582948742,(X9777:0,X9574:0):0.01631855468):1e-08,X11263:1e-08):1e-08,X11189:0.01683829133):0.01660399682):0.01537060855):1e-08):0.032491448):1e-08,(((X764:0,X1121:0):1e-08,((X1862:0,X2412:0,X4307:0,X1855:0):0.01647328853,(X3555:0,X3008:0):1e-08):0.01613042457):0.02440716261,(((X1140:0,X1755:0,X2020:0,X1046:0):0.01611674334,(X3526:0,X3081:0):0.01599128501):1e-08,((X778:0,X2470:0):1e-08,X4281:0.01610459778):0.01648278354):0.03528194079):0.06148350438):0.01534591903,(X4469:0.08098926754,X9383:0.01483564814):0.04394761936):1e-08,((X3670:0.08590566835,X4092:0.05103371593):1e-08,((X2700:0.01554165108,(X7868:0,X12305:0):0.01475329224):1e-08,((X4883:1e-08,X5089:0.01574810313):1e-08,(X12410:0.01562233426,X9855:0.03188952312):1e-08):0.04963312449):0.08253995018):1e-08):1e-08):0.01796384989,((((X5405:0.0143824518,X5516:0.0325677434):0.05584825345,X6157:0.0481858589):0.1835714845,X3174:0.08985166093):0.05425806304,(((X6967:0.5063290203,X8039:0.1564669079):0.1345201496,(X2928:1e-08,X3808:1e-08):0.2961480114):0.07324605542,X3340:0.2758853278):1e-08):1e-08):0.01662079837):1e-08,(((((X989:0.0329714024,X991:1e-08):0.03368819174,(((((X5296:0,X4683:0):0.03324353905,(X5288:0,X4656:0):0.0305538861):0.03089386967,X12150:1e-08):0.02032291684,(((X8526:0,X9508:0,X9712:0,X11144:0):1e-08,((X9734:0,X9531:0):0.00750802982,X8547:0.01373830328):0.02759431227):0.0110432888,X11137:0.08009371872):0.03813860614):0.0274259696,(X3726:0,X2862:0):1e-08):0.01443178675):0.07207762404,(((X5001:1e-08,X5018:0.0166670377):1e-08,(X12458:1e-08,X9899:0.05180121336):0.03352697066):0.01688771048,((X2727:0.08262476371,X12329:1e-08):0.03836561187,X7331:0.09926050691):0.08189695171):0.01654067158):0.01566980669,((X2768:0.02223762161,X7498:0.02581726494):0.05086653262,(X12528:0.03214570681,((X4922:0.03100271897,X4997:1e-08):0.006248690313,X9989:0.06552663151):0.01561011574):1e-08):0.03296601879):0.01894858336,X4099:0.06236842276):1e-08):1e-08,X36:0.1655292402):1e-08,(X1249:0.3299175605,X4427:0.03317585123):0.01921570268):0.0126605111):0.01711640254,X3701:1e-08);
