# Supplementary material for: Fasciclin-Like Arabinogalactan-Protein 16 (FLA16) Is Required for Stem Development in Arabidopsis
Source: Front Plant Sci. 2020 Dec 11;11:615392. doi: 10.3389/fpls.2020.615392 (PMC7758453; doi:10.3389/fpls.2020.615392)
Supplement: Data File 1 — Sequences, alignments and phylogenies included in analysis. [file Data_Sheet_1.ZIP › Supp data file S1/R alignment.fa]

>X36
-LVALLDS---HYTELAELVE-KAL----L----LQTL--E-D--------AVGK------HNI--------TIFAPRNEAL---ERDL-D----PE-------FKRFLLEPG----NL-------------------------KSLQT--LLMFHIIP--KRIGSNE-WPE-KVS--------E--S---NR------HL-TLTR-------D--------TL-----HLTNCKD-----------SG----------KK---V-G-L-------------------A-KV-I--HPDAV-------I----RPDGV----IHGIERLLIP
>X412
-LVALLDS---RYTELAELVE-KAL----L----LQTL--E-D--------AVGR------HNI--------TIFAPRNEAL---ERDL-D----PE-------FKRFLLEPG----NL-------------------------KSLQT--LLMFHIIP--NRVGSDQ-WPS-EES--------G--R------------------------------------------------------------------------------------------------------------------------------------------------
>X2375
-LVALLDS---RYTELAELVE-KAL----L----LQTL--E-D--------AVGR------HNI--------TIFAPRNEAL---ERDL-D----PE-------FKRFLLEPG----NL-------------------------KSLQT--LLMFHIIP--NRVGSDQ-WPS-EES--------G--R---VK------HH-TLGN-------D--------QV-----HLSNG-------------NG----------KKM--V-D-L-------------------A-EI-I--RPDDL-------T----RPDGL----IHGIERLLIP
>X1186
-LVALLDS---RYTELAELVE-KAL----L----LQTL--E-D--------AVGR------HNI--------TIFAPRNEAL---ERDL-D----PE-------FKRFLLEPG----NL-------------------------KSLQT--LLMFHIIP--NRVGSNQ-WPS-EES--------G--R---VK------HH-TLGN-------D--------QV-----RLSNG-------------QG----------KKM--V-D-L-------------------A-EI-I--RPDDL-------T----RPDGL----IHGIERLLIP
>X3052
-LVALLDS---RYTELAELVE-KAL----L----LQTL--E-D--------AVGL------HNI--------TIFAPRNEAL---ERDL-D----PE-------FKRFLLEPG----NL-------------------------KSLQT--LLMFHIIP--HRVGSDQ-WPS-EDS--------G--R---VK------HP-TLGN-------D--------QV-----HLSHG-------------DG----------KKM--V-D-L-------------------A-EI-I--RPDDL-------T----RPDGL----IHGIERLLIP
>X3429
-LVALLDS---RYTELAELVE-KAL----L----LQTL--E-D--------AVGL------HNI--------TIFAPRNEAL---ERDL-D----PE-------FKRFLLEPG----NL-------------------------KSLQT--LLMFHIIP--HRVGSDQ-WPS-EDS--------G--R---VK------HP-TLGN-------D--------QV-----HLSHG-------------DG----------KKM--V-D-S-------------------A-EI-I--RPDDL-------T----RPDGL----IHGIERLLIP
>X1772
-LVALLDS---RYTELSELVE-KAL----L----LQTL--E-D--------AVGR------HNI--------TIFAPRNEAL---ERDL-D----PE-------FKRFLLEPG----NL-------------------------KSLQT--LLMFHIIP--TRVGSDQ-WPS-EDS--------G--R---VK------HV-TLAN-------D--------HL-----HLIKG-------------DG----------RKM--V-D-S-------------------A-EI-I--RPDDL-------T----RPDGL----IHGIEQLLIP
>X1984
-LVALLDS---RYTELSELVE-KAL----L----LQTL--E-D--------AVGR------HNI--------TIFAPRNEAL---ERDL-D----PE-------FKRFLLEPG----NL-------------------------KSLQT--LLMFHIIP--TRVGSDQ-WPS-EDP--------G--R---VK------HI-TLAN-------D--------HL-----HLIKG-------------DG----------KKM--V-D-S-------------------A-AI-I--RPEDL-------T----RPDGL----IHGIERLLIP
>X4290
-LVALLDS---RYTELSELVE-KAL----L----LETL--E-D--------AVGR------HNI--------TIFAPRNEAL---ERDL-D----PG-------FKRFLLEPG----NL-------------------------KSLQT--LLMFHIIP--NRVGSDQ-WPS-EDS--------G--R---VK------HH-TLGN-------D--------HV-----HLSKTKV-----------DG----------KKM--V-D-S-------------------A-EI-I--RPDDL-------T----RPDGL----IHGIERLLIP
>X1872
-LVALLDS---RYTELSELVE-KAL----L----LQTL--E-E--------AVGR------HNI--------TIFAPRNEAL---ERDL-D----PE-------FKRFLLEPG----NL-------------------------KSLQT--LLMFHIIP--NRVGSEQ-WPK-EES--------G--R---VK------HD-TLGN-------D--------HV-----HLING-------------DG----------KKM--V-D-S-------------------A-EI-I--RPDDL-------T----RPDGL----IHGIERLLIP
>X2146
-LVALLDS---RYTELSELVE-KAL----L----LQTL--E-E--------AVGR------HNI--------TIFAPRNEAL---EREL-D----PE-------FKRFLLEPG----NL-------------------------KSLQT--LLMFHIIP--NRVGSEQ-WPK-EDS--------G--R---VK------HD-TLGN-------D--------HL-----HLING-------------DG----------KKM--V-D-S-------------------A-EI-I--RPDDL-------T----RPDGL----IHGIERLLIP
>X789
-LVALLDS---RYTELAELVE-KAL----L----LQTL--E-D--------AVGR------HNI--------TIFAPRNEAL---ERDL-D----PE-------FKRFLLEPG----NL-------------------------KSLQT--LLMFHIIP--NRVGLDQ-WPP-EEL--------G--R---VK------HH-TLGN-------D--------QV-----HLSNG-------------EG----------KKM--V-D-L-------------------A-EI-I--RPDDL-------T----RPDGL----IHGIERLLIP
>X739
-LVALLDS---RYTELAELVE-KAL----L----LQTL--E-D--------AVGR------HNI--------TIFAPRNEAL---ERDL-D----PD-------FKRFLLQPG----NL-------------------------KSLQT--LLLSHIIP--KRVGSNQ-WPE-DNS--------G--R---VK------HV-TLGH-------D--------QVL----HLSKIKG----------ANG----------KRL--V-N-S-------------------A-VI-T--RPDDL-------T----RPDGL----IHGIERLLIP
>X1128
-LVALLDS---RYTELAELVE-KAL----L----LQTL--E-D--------AVGR------HNI--------TIFAPRNEAL---ERDL-D----PD-------FKRFLLQPG----NL-------------------------KSLQT--LLLSHIIP--KRVGSNQ-WPE-ENS--------G--R---VK------HV-TLGH-------D--------QVL----HLSKLKG----------TNG----------KRL--V-N-S-------------------A-VI-T--RPDDL-------T----RPDGL----IHGIERLLIP
>X2399
-LVALLDS---RYTELAELVE-KAL----L----LQTL--E-D--------AVGR------HNI--------TIFAPRNEAL---ERDL-D----PD-------FKRFLLQPG----NL-------------------------KSLQT--LLLSHIIP--KRVGSNQ-WPE-DKS--------G--R---VK------HV-TLGH-------D--------QVL----HLSKLKG----------TNG----------KRL--V-N-S-------------------A-VI-T--RPDDL-------T----RPDGL----IHGIERLLIP
>X2986
-LVALLDS---RYTELAELVE-KAL----L----LQTL--E-D--------AVGR------HNI--------TIFAPRNEAL---ERDL-D----PD-------FKRFLLQPG----NL-------------------------KSLQT--LLLSHIIP--KRVGSNQ-WPD-ENS--------G--R---VK------HV-TLGN-------D--------QVL----HLTQLKG----------TNG----------KRL--V-N-S-------------------A-VI-T--RPDDL-------T----RPDGL----IHGIERLLIP
>X3508
-LVALLDS---RYTELAELVE-KAL----L----LQTL--E-D--------AVGR------HNI--------TIFAPRNEAL---ERDL-D----PD-------FKRFLLQPG----NL-------------------------KSLQT--LLLSHIIP--KRVASNQ-WPD-ENS--------G--R---VK------HV-TLGN-------D--------QVL----HLTQLKG----------TNG----------KRL--V-N-S-------------------A-VI-T--RPDDL-------T----RPDGL----IHGIERLLIP
>X4331
-LVALLDS---RYTELAELVE-KAL----L----LQTL--E-D--------AVGR------HNI--------TIFAPRNEAL---ERDL-D----PD-------FKRFLLQPG----NL-------------------------KSLQT--LLLSHIIP--NRVGSNQ-WPE-ENS--------G--R---VK------HA-TLGH-------D--------QVL----HLSKTKG-----------NG----------IRL--V-N-S-------------------A-VI-T--RPDDL-------T----RPDGL----IHGIERLLIP
>X1756
-LVALLDS---RYTELAELVE-KAL----L----LQKL--E-D--------AVGR------HNI--------TIFAPRNEAL---ERDL-D----PD-------FKRFLLQPG----NL-------------------------RSLQT--LLLSHIIP--TRVGSNQ-WPE-ENS--------G--R---VK------HL-TLGS-------D--------QVL----HLSKAKG-----------NG----------KRL--V-N-S-------------------A-VI-T--RPDDL-------T----RPDGL----IHGIERLLIP
>X2049
-LVALLDS---RYTELAELVE-KAL----L----LQKL--E-D--------AVGR------HNI--------TIFAPRNEAL---ERDL-D----PD-------FKRFLLQPG----NL-------------------------KSLQT--LLLSHIIP--TRVGSNQ-WPE-ENS--------G--R---VK------HL-TLGS-------D--------QVL----HLSKTKG-----------NG----------KRL--V-N-S-------------------A-VI-T--RPDDL-------T----RPDGL----IHGIERLLIP
>X1748
-LVALLDS---RYTELAELVE-KAL----L----LQTL--E-D--------AVGR------HNI--------TIFAPRNEAL---ERDL-D----PD-------FKRFLLQPG----NL-------------------------KSLQT--LLLSHIIP--TRVGSTQ-WPE-ESS--------K--R---VK------HV-TLGP-------G--------QVL----HLSKTKG-----------NG----------NRL--V-N-S-------------------A-VI-T--RPDDL-------T----RPDGL----IHGIERLLIP
>X1954
-LVALLDS---RYTELAELVE-KAL----L----LQTL--E-D--------AVGR------HNI--------TVFAPRNEAL---ERDL-D----PG-------FKRFLLQPG----NL-------------------------KSLQT--LLLSHIIP--TRVGSTQ-WPE-ESS--------K--R---VK------HV-TLGH-------G--------QVL----HLSKTKG-----------NV----------NRL-VV-N-S-------------------A-VI-T--RPDDL-------T----RPDGL----IHGIERLLIP
>X6810
-LVALLDS---HYTELAELVE-KAL----L----LQTL--E-D--------AVGN------HNI--------TIFAPRNEAL---ERQL-D----PE-------FKRFLLEPG----NL-------------------------KSLQT--LLMFHIIP--QRVGSSD-WPS-EKS--------K--P---AR------HS-TLCN-------D--------HL-----HLISKS------------SG----------KKV--V-D-S-------------------A-EI-I--RPDDV-------I----RPDGV----IHGIERLLIP
>X6817
-LVALLDS---HYTELAELVE-KAL----L----LQTL--E-E--------AVGR------NNI--------TIFAPKNEAL---ERQL-D----PE-------FKRFLLEPG----NL-------------------------KSLQT--LLMFHVIP--QRLGSND-WPS-ERS--------K--L---SR------HT-TLCN-------D--------HI-----HLISKT------------SG----------KKL--V-D-S-------------------A-EI-I--KPDDV-------I----RPDGV----IHGIERLLIP
>X8519
-LVALLDS---HYTELAELVE-KAL----L----LQTL--E-E--------AVGK------HNI--------TIFAPRNEAL---ERQL-D----PE-------FKRFLLEPG----NL-------------------------KSLQT--LVLFHIIP--QRVGSND-WPG-HKS--------N--P---SR------HT-TLCN-------D--------HL-----HLITKN------------SG----------KKV--V-G-S-------------------A-EL-T--RPDDV-------T----RPDGV----IHGIEQLLVP
>X8585
-LVALLDS---HYTELAELVE-KAL----L----LQTL--E-E--------AVGK------HNI--------TIFAPKNEAL---ERQL-D----PE-------FKRFILEPG----NL-------------------------KSLQT--LLLFHIIP--QRVGSND-WPG-HKS--------N--P---TR------HA-TLCN-------D--------HL-----HLITKN------------SG----------KKF--V-G-A-------------------A-VL-T--RPDDV-------T----RPDGV----IHGIERLLVP
>X9574
-LVALLDS---HYTELAELVE-KAL----L----LQTL--E-E--------AVGK------HNI--------TIFAPKNEAL---ERQL-D----PE-------FKRFLLEPG----NL-------------------------KSLQT--LLLFHIIP--QRVGSND-WPG-HKS--------N--P---TR------HT-TLCN-------D--------HL-----HLITKN------------SG----------KKL--V-G-A-------------------A-VL-T--RPDDV-------T----RPDGV----IHGIERLLVP
>X9777
-LVALLDS---HYTELAELVE-KAL----L----LQTL--E-E--------AVGK------HNI--------TIFAPKNEAL---ERQL-D----PE-------FKRFLLEPG----NL-------------------------KSLQT--LLLFHIIP--QRVGSND-WPG-HKS--------N--P---TR------HT-TLCN-------D--------HL-----HLITKN------------SG----------KKL--V-G-A-------------------A-VL-T--RPDDV-------T----RPDGV----IHGIERLLVP
>X11263
-LVALLDS---HYTELAELVE-KAL----L----LQTL--E-E--------AVGK------HNI--------TIFAPRNEAL---ERQL-N----PE-------FKRFLLEPG----NL-------------------------KSLQT--LLLFHIIP--QRVGSSD-WPG-HKS--------N--P---TR------HT-TLCN-------D--------HL-----ELITKN------------SG----------KKL--V-G-S-------------------A-AL-T--RPNDV-------T----RPDGV----IHGIERLLVP
>X11189
-LVALLDS---HYTELAELVE-KAL----L----LQTL--E-E--------AVGK------HNI--------TIFAPRNEAL---ERQL-D----PE-------FKRFLLEPG----NL-------------------------KSLQT--LLLFHIIP--QRVGSND-WPG-HKS--------N--P---NR------HT-TLCN-------D--------HQ-----HLFTQN------------SG----------KKL--V-G-S-------------------A-EL-T--RPDDV-------I----RPDGV----IHGIERLLIP
>X4759
-LVALLDS---HYTELAELVE-KAL----L----LQTL--E-E--------AVGK------HNI--------TIFAPRNEAV---ERQL-D----PE-------FKRFLLEPG----NL-------------------------KSLQT--LLMFHIIP--KRVGSHQ-WPD-PKT--------G--P---VK------HN-TLCN-------D--------HI-----RLTSQS------------TG----------KKT--V-D-S-------------------A-EL-V--RPDDV-------I----RPDGV----IHGIQQLLIP
>X5195
-LVALLDS---HYTELAELVE-KAL----L----LQTL--E-E--------AVGK------HNI--------TIFAPRNEAL---ERQL-D----PE-------FKRFLLEPG----NL-------------------------KSLQT--LLMFHIIP--KRVGSHQ-WPD-PKT--------G--P---VK------HN-TLCN-------D--------HI-----RLTSQS------------TG----------KKT--V-D-S-------------------A-EL-V--RPDDV-------I----RPDGV----IHGIQQLLIP
>X12092
-LVALLDS---HYTELAELVE-KAL----L----LQTL--E-E--------AVGK------HNI--------TIFAPRNEAL---ERQL-D----PE-------FKRFLLEPG----NL-------------------------KSLQT--LLMFHIIP--KRVGSHQ-WPD-PKT--------G--P---VK------HN-TLCN-------D--------HL-----NLTSKS------------TG----------KKT--V-D-S-------------------A-EL-I--RPDDV-------I----RPDGV----IHGIQQLLIP
>X10036
-LVALLDS---HYTELAELVE-KAL----L----LQTL--E-E--------SVGK------HNI--------TIFAPRNEAL---ERQL-D----PE-------FKRFLLEPG----NL-------------------------KSLQT--LLMFHIIP--KRVGSSD-WPT-DAS--------N--P---TW------HI-TLSN-------N--------HL-----HLDVRD------------SG----------KKV--V-D-S-------------------A-EL-V--RPDDV-------I----RPDGV----IHGIERLLIP
>X3166
-LVALLDS---HYTELAELVE-KAL----L----LQTL--E-E--------AVGK------HNI--------TIFAPRNEAL---ERGL-D----PE-------FKRFLLEPG----NL-------------------------KSLQT--LLMFHILP--KRIGADE-WPG-DKS--------G--S---MK------HQ-TLWS-------D--------HL-----HLTSKA------------SG----------KRT--V-D-S-------------------A-EI-V--RPDDV-------I----RPDGV----IHGIEKLLVP
>X2845
-LVALLDS---HYTELAELVE-KAL----L----LQTL--E-E--------AVGR------HNI--------TIFAPKNEAL---EREL-D----PE-------FKRFLLEPG----NL-------------------------KSLQT--LLMFHILP--SRIGSRN-WPD-EKS--------G--S---RK------HN-TLWN-------D--------FV-----HLSSK-------------ST----------KRL--I-G-S-------------------A-EI-F--RPDDI-------T----RPDGV----IHGIERLLVP
>X3731
-LVALLDS---HYTELAELVE-KAL----L----LQTL--E-E--------AVGR------HNI--------TIFAPKNEAL---EREL-D----PE-------FKRFLLEPG----NV-------------------------KSLQT--LLMFHILP--SRIGSRN-WPD-EKS--------G--S---RK------HN-TLWN-------D--------FV-----HLSSK-------------SS----------KRL--I-G-S-------------------A-EI-F--RPDDI-------T----RPDGV----IHGIERLLVP
>X880
-LVALLDS---HYTELAELVE-KAL----L----LETL--E-A--------AVGK------HNI--------TIFAPKNEAL---EREL-D----PE-------FKRFLLEPG----NL-------------------------KSLQT--LLMFHILP--KRIGSSE-WPDERKP--------G--S---TK------HS-TLGS-------D--------FL-----HLTCKS------------SG----------KR----------------------------------------------------RPGG-------G-------
>X1020
-LVALLDS---HYTELAELVE-KAL----L----LETL--E-A--------AVGK------HNI--------TIFAPKNEAL---EREL-D----PE-------FKRFLLEPG----NL-------------------------KSLQT--LLMFHILP--KRIGSSE-WPDERKP--------G--S---TK------HS-TLGS-------D--------FL-----HLTCKS------------SG----------KKL--I-G-A-------------------A-EI-I--RPDDV-------I----RPDGI----IHGIERLLIP
>X7026
-LVALLDS---HYTELSELVE-KAL----L----LQTL--E-E--------AVSK------HNI--------SIFAPRNEAL---ERDL-D----PE-------FKRFLLEPG----NL-------------------------KSLQN--LILFHMIP--SRIESKH-WPA-GVQ------K-K--Q---VH------HA-SLCR-------DAGD----EKI-----RLHEK-------------NG----------ERI--V-G-M-------------------A-RV-I--KPDDI-------I----RPDGI----IHGIERLLVP
>X7026
-LVALLDS---HYTELSELVE-KAL----L----LQTL--E-E--------AVSK------HNI--------SIFAPRNEAL---ERDL-D----PE-------FKRFLLEPG----NL-------------------------KSLQN--LILFHMIP--SRIESKH-WPA-GVQ------K-K--Q---VH------HA-SLCR-------DAGD----EKI-----RLH----------------------------------------------------------------------------------------------------
>X8006
-LVALLDS---HYTELSELVE-KAL----L----LQTL--E-G--------AVSK------HNI--------TIFAPRNEAL---ERDL-D----PE-------FKQFLLEPR----NL-------------------------KSLQN--LLLFHMIP--TRTESKH-WPV-EMN--------N--P---SH------HT-SLCR-------DAFD----EKI-----QLIEK-------------NG----------EKL--V-G-E-------------------A-RI-I--KADDV-------V----RPDGI----IHGIERLLIP
>X8092
-LVALLDS---HYTELSELVE-KAL----L----LQTL--E-E--------AVSK------HNI--------TIFAPKNEAL---ERDL-D----PE-------FKRFLLEPG----NL-------------------------KSLQN--LLLFHMIP--TRFESKH-WPV-ELN--------N--P---IH------HI-SLCT-------DADE----EKI-----PVFGK-------------NG----------EKF--L-G-M-------------------A-KI-I--KADDI-------I----RPDGI----IHGIERVLIP
>X8044
-LVALLDS---HYTELSELVE-KAL----L----LQTL--E-E--------AVSK------HNI--------TIFAPRNEAL---ERDL-D----PE-------FKRFLLEPG----NL-------------------------KSLQN--LLLFHMIP--TRIESTR-WPV-KVE--------K--P---NN------HN-SLAR-------DSNG----ETL-----EVVEK-------------NG----------EKL--V-G-I-------------------A-KI-I--KPDDI-------T----RPDGI----IHGIERVLIP
>X8102
-LVALLDS---HYTELSELVE-KAL----L----LQTL--E-E--------AVSK------HNI--------TIFAPKNEAL---ERDL-D----PE-------FKRFLLEPG----NL-------------------------KSLQN--LLLFHMIP--TRIESTR-WPV-ELE--------K--P---NH------HN-SLVR-------DSNG----ETL-----QVVEK-------------NG----------EKL--V-G-M-------------------A-KI-I--KPDDI-------T----RPDGI----IHGIERVLIP
>X964
-LVALLDS---HYTELAELVE-KAL----L----LHTL--E-E--------AVGK------HNI--------TIFAPRNEAL---ERDL-D----PE-------FKRFLLEPG----NL-------------------------KSVQT--LLMFHILP--KRIRSSE-WPD-EKQ------P-G--S---TR------HN-TLCD-------D--------FL-----HLTSKS------------SG----------KKA--I-G-S-------------------A-EI-I--RPDDI-------I----RSDGI----IHGIERLLIP
>X9383
-LVALLDS---HYTELAELVE-KAL----L----LQTL--E-E--------AVGN------HNI--------TIFAPKNEAL---ERQL-D----PE-------FKRFLLEPG----NL-------------------------KSLQT--LLMFHIIP--NRIGSTQ-WPH---P--------G--S---GRH-----HQ-TLCS-------S--H----ERL-----HLATHKN-----------NS----------RKS--V-N-S-------------------A-QI-I--RPDDV-------T----RPDGV----IHGIERLLIP
>X4469
-LVALLDS---HYTELAELVE-KAL----L----LQTL--E-Q--------AVGQ------HNI--------TIFAPRNEAL---ERQL-D----PE-------FKRFLLEPG----NL-------------------------KSLQT--LLMFHIIP--KRIASDQ-WPK--DS--------G--S---GR------HR-TLC--------K--N----EHL-----HLSS-KD-----------SG----------NKA--V-D-S-------------------A-EV-V--RPDDV-------I----RPDGL----IHGIERVLIP
>X4656
-LVALLDS---HYTELAELVE-KAL----L----LQTL--E-E--------TVGK------HNI--------TIFAPKNEAL---ERDL-D----PE-------FKRFLLEPG----NL-------------------------KSLQT--LLLYHIVP--ARIDRHS-WPK-STS--------A--L---TH------HF-TLSN-------E--------RV-----ELSGDDS-----------SG----------EKF--I-G-S-------------------A-KV-I--SSNAV-------D----RPDGV----IHGIEQLLIP
>X5288
-LVALLDS---HYTELAELVE-KAL----L----LQTL--E-E--------TVGK------HNI--------TIFAPKNEAL---ERDL-D----PE-------FKRFLLEPG----NL-------------------------KSLQT--LLLYHIVP--ARIDRHS-WPK-STS--------A--L---TH------HF-TLSN-------E--------RV-----ELSGDDS-----------SG----------EKF--I-G-S-------------------A-KV-I--SPNAV-------D----RPDGV----IHGIEQLLIP
>X12150
-LVALLDS---HYTELAELVE-KAL----L----LQTL--E-E--------TVGK------HNI--------TIFAPKNEAL---ERDL-D----PE-------FKRFLLEPG----NL-------------------------KSLQT--LLLYHIVP--SRIEPHS-WPK-STS--------D--S---TR------HR-TLSN-------D--------RV-----QLSSEDS-----------SG----------AKF--I-G-T-------------------A-KV-I--NPNAV-------D----RPDGV----IHGIEQLLIP
>X4683
-LVALLDS---HYTELAELVE-KAL----L----LQSL--E-E--------SVGK------HNI--------TIFAPKNEAL---ERNL-D----PE-------FKRFLLEPG----NL-------------------------KSLQT--LLLYHIVP--TRIEPHS-WPN-STS--------G--S---II------HR-TLSN-------H--------NV-----ELSSEDS-----------MG----------VKF--I-G-S-------------------A-KV-I--NPNAV-------N----RPDGV----IHGIEQLLIP
>X5296
-LVALLDS---HYTELAELVE-KAL----L----LQSL--E-E--------SVGK------HNI--------TIFAPKNEAL---ERNL-D----PE-------FKRFLLEPG----NL-------------------------KSLQT--LLLYHIVP--TRIEPHS-WPN-STS--------G--S---IL------HR-TLSN-------H--------NV-----ELSSEDS-----------MG----------VKF--I-G-S-------------------A-KV-I--NPNAV-------N----RPDGV----IHGIEQLLIP
>X8526
-LVALLDS---HYTELAELVE-KAL----L----LQTL--E-D--------AVGK------HNI--------TIFAPRNEAL---ERDL-D----PE-------FKRFLLEPG----NL-------------------------KSLQT--LLLYHIVP--NRIN-----LS-HNS--------S--L---HH------HS-TLCR-------D--------RI-----KLGSQ-S------------G----------EKL--I-D-S-------------------A-KI-I--QVNAV-------E----RPDGV----IHGIERLLIP
>X9508
-LVALLDS---HYTELAELVE-KAL----L----LQTL--E-D--------AVGK------HNI--------TIFAPRNEAL---ERDL-D----PE-------FKRFLLEPG----NL-------------------------KSLQT--LLLYHIVP--NRIN-----LS-HNS--------S--L---HH------HS-TLCR-------D--------RI-----KLGSQ-S------------G----------EKL--I-D-S-------------------A-KI-I--QVNAV-------E----RPDGV----IHGIERLLIP
>X9712
-LVALLDS---HYTELAELVE-KAL----L----LQTL--E-D--------AVGK------HNI--------TIFAPRNEAL---ERDL-D----PE-------FKRFLLEPG----NL-------------------------KSLQT--LLLYHIVP--NRIN-----LS-HNS--------S--L---HH------HS-TLCR-------D--------RI-----KLGSQ-S------------G----------EKL--I-D-S-------------------A-KI-I--QVNAV-------E----RPDGV----IHGIERLLIP
>X11144
-LVALLDS---HYTELAELVE-KAL----L----LQTL--E-D--------AVGE------HNI--------TIFAPKNEAL---ERDL-D----PE-------FKRFLLEPG----NL-------------------------KSLQT--LLLYHIVP--NRIN-----LS-HNT--------S--A---HH------HS-TLCR-------D--------RI-----KLSSQES------------G----------EKF--I-D-S-------------------A-KI-I--QVNAV-------E----RPDGV----IHGIERLLIP
>X8547
-LVALLDS---HYTELSELVE-KAL----L----LQTL--E-D--------AVGK------HNI--------TIFAPKNEAL---ERDL-D----PE-------FKRFLLEPG----NL-------------------------KSLQT--LLLYHIVP--NRIN-----PS-HNS--------S--L---QH------HS-TLCR-------D--------RV-----KLSSQES------------G----------EKL--I-D-S-------------------A-KI-I--QVNAV-------E----RPDGV----IHGIERLLIP
>X9531
-LVALLDS---HYTELAELVE-KAL----L----LQTL--E-D--------AVGK------HNI--------TIFAPKNEAL---ERDL-D----PE-------FKRFLLEPG----NL-------------------------KSLQT--LLLYHIVP--NRIN-----PS-HNS--------S--L---QH------HS-TLCR-------D--------RV-----KLSSQES------------G----------EKL--I-D-S-------------------A-KI-I--QVNAV-------E----RPDGV----IHGIERLLIP
>X9734
-LVALLDS---HYTELAELVE-KAL----L----LQTL--E-D--------AVGK------HNI--------TIFAPKNEAL---ERDL-D----PE-------FKRFLLEPG----NL-------------------------KSLQT--LLLYHIVP--NRIN-----PS-HNS--------S--L---QH------HS-TLCR-------D--------RV-----KLSSQES------------G----------EKL--I-D-S-------------------A-KI-I--QVNAV-------E----RPDGV----IHGIERLLIP
>X9539
-LVALLDS---HYTELAELVE-KAL----L----LQTL--E-D--------VVGK------HNI--------TIFAPKNEAL---ERDL-D----PE-------FKRFLLEPG----NL-------------------------KSLQT--LLLYHIVP--NRIN-----PS-HNS--------S--L---QH------HR-TLCR-------D--------RV-----KLSSQES------------G----------EKL--I-D-S-------------------A-KI-I--QVNAV-------E----RPDGV----IHGIERLLIP
>X9742
-LVALLDS---HYTELAELVE-KAL----L----LQTL--E-D--------VVGK------HNI--------TIFAPKNEAL---ERDL-D----PE-------FKRFLLEPG----NL-------------------------KSLQT--LLLYHIVP--NRIN-----PS-HNS--------S--L---QH------HR-TLCR-------D--------RV-----KLSSQES------------G----------EKL--I-D-S-------------------A-KI-I--QVNAV-------E----RPDGV----IHGIERLLIP
>X9592
-LVALLDS---HYTELAELVE-KAL----L----LQTL--E-D--------AVGK------HNI--------TIFAPKNEAL---ERDL-D----PE-------FQRFLLEPG----NL-------------------------KSLQT--LLLYHIVP--NRIN-----PS-HNS--------S--L---QH------NS-TLCR-------D--------RV-----KLSSQES------------G----------EKL--I-D-S-------------------A-KI-I--QVNAV-------E----RPDGV----IHGIKRLLIP
>X9795
-LVALLDS---HYTELAELVE-KAL----L----LQTL--E-D--------AVGK------HNI--------TIFAPKNEAL---ERDL-D----PE-------FQRFLLEPG----NL-------------------------KSLQT--LLLYHIVP--NRIN-----PS-HNS--------S--L---QH------NS-TLCR-------D--------RV-----KLSSQES------------G----------EKL--I-D-S-------------------A-KI-I--QVNAV-------E----RPDGV----IHGIKRLLIP
>X9810
-LVALLDS---HYTELAELVE-KAL----L----LQTL--E-D--------AVGK------HNI--------TIFAPKNEAL---ERDL-D----PE-------FKRFLLEPG----NL-------------------------KSLQT--LLLYHIVP--NRIN-----PS-HNS--------S--L---QH------NN-TLCR-------D--------RV-----KLSSQES------------G----------EKL--I-D-S-------------------A-KI-I--R-----------------------------------
>X11137
-LVALLDS---HYTELAELVE-KAL----L----LQTL--E-D--------AVGK------HNI--------TIFAPKNEAL---ERDL-D----PE-------FKRFLLEPG----NL-------------------------KSLHT--LLLYHIVP--DRVN-----LS-HTS--------S--V---HH------HS-TLCS-------D--------RV-----KLS----------------------------------D-S-------------------A-KI-I--QVNAV-------E----RSDGV----IHGIEKLLIP
>X507
-LVALLDS---HYTELAELVE-KAL----L----LQKL--E-D--------VVGH------KNI--------TVFAPKNEAL---ERDL-D----PE-------FKRFLLEPG----NL-------------------------HSLQT--LLLFHFIP--VRVNSDE-WPS-HNS--------E--G---IH------HV-TLSN-------D--------KL-----HLYQHKK-----------SG----------EKT--V-D-L-------------------A-KI-I--RPNDV-------V----RPDGV----IHGIERLLVP
>X669
-LVALLDS---HYTELAELVE-KAL----L----LQKL--E-D--------VVGH------KNI--------TVFAPKNEAL---ERDL-D----PE-------FKRFLLEPG----NL-------------------------HSLQT--LLLFHFIP--VRVNSDE-WPS-HNS--------E--G---IH------HV-TLSN-------D--------KL-----HLYQHKK-----------SG----------EKT--V-D-L-------------------A-KI-I--RPNDV-------V----RPDGV----IHGIERLLVP
>X545
-LVALLDS---HYTELAELVE-KAL----L----LQKL--E-D--------VVGH------KNI--------TIFAPKNEAL---ERDL-D----PD-------FKRFLLEPG----NL-------------------------HSLQT--LLLFHFIP--VRVNSDE-WPT-HNS--------D--G---TH------HL-TLSN-------Q--------KV-----HLYHHKN-----------SG----------EKT--V-D-L-------------------A-KV-I--RPNDV-------I----RPDGV----IHGIERLLVP
>X3236
-LVALLDS---HYTELAELVE-KAL----L----LQKL--E-D--------VVGK------QNV--------TIFAPRNEAL---EREL-D----PE-------FKRFLLEPG----NL-------------------------RSLQT--LLLFHVIP--ARVNSEG-WPS-HDS--------N--G---RH------HL-TLSN-------D--------KV-----HLHQNKK-----------SG----------FKT--V-D-L-------------------A-KV-I--RPNDI-------V----RPDGV----IHGIERLLVP
>X3303
-LVALLDS---HYTELAELVE-KAL----L----LQKL--E-D--------VVGK------QNV--------TIFAPRNEAL---ERDL-D----PE-------FKRFLLEPG----NL-------------------------RSLQT--LLLFHVIP--ARVNSEG-WPS-HDS--------N--G---RH------HL-TLSN-------E--------KV-----HLHQNKK-----------SG----------FKT--V-D-L-------------------A-KV-I--RPNDI-------V----RPDGV----IHGIERLLVP
>X4092
-LVALLDS---HYTELAELVE-KAL----L----LQSL--E-D--------AVGR------HNL--------TIFAPRNEAL---ERDL-D----PE-------FRRFLLEPR----NL-------------------------RSLQT--LLLSHIVP--ARLGSPQ-WPL-PDS--------R--P---AR------HP-TLGS-------D--------PV-----HLSVAPG-----------SG----------LPA--V-D-S-------------------A-EV-V--RPDDV-------V----RPDGV----IHGIQRLLIP
>X3670
-LVALLDS---HYTELAELVE-KAL----L----LQTL--E-D--------AVGK------HNL--------TIFAPRNEAL---EREL-D----PE-------FKRFLLEPR----NL-------------------------KSLQT--LLMSHIVP--KRVGFNQ-----ERS------S-S--L---VR------HR-TLGD-------S---------------HLNLKNS----------DSG----------KII--V-D-S-------------------A-EI-V--RPDDV-------V----RPDGV----IHGIERLLIP
>X989
-LVALLDS---HYTELAELVE-KAL----L----LQTL--E-E--------AVGK------HNI--------TIFAPKNEAL---ERDL-D----PE-------FKQFLLEPG----NL-------------------------KSLQT--LLLHHIVP--SRIEV-T-KKT-KGT--------E--S---TR------YH-SLSS-------E--------SV-----ELTGLD------------SS----------EEF--I-E-Q-------------------A-KV-I--HLNAV-------H----RPDGV----IHGIERLLIP
>X991
-LVALLDS---HYTELAELVE-KAL----L----LQTL--E-E--------AVGK------HNI--------TIFAPKNEAL---ERDL-D----PE-------FKRFLLEPG----NL-------------------------KSLQT--LLLHHIVP--SRIEVIA-TKR-KGT--------E--S---TR------HH-TLSS-------E--------SV-----ELTGED------------SG----------DKF--I-N-Q-------------------A-KV-I--HPNAV-------H----RPDGV----IHVIERLLIP
>X2862
-LVALLDS---HYTELSELVE-KAL----L----LQPL--E-D--------AVGK------HSI--------TIFAPKNEAL---ERDL-D----PE-------FKRFLLEPG----NL-------------------------KSLQT--LLLHHIVS--TRIEL----NR-TAT--------E--S---TQ------HH-TLSS-------D--------SV-----ELTSHD------------SG----------DKF--I-S-Q-------------------S-KV-I--HPNAV-------D----RPDGV----IHGIERLLIP
>X3726
-LVALLDS---HYTELSELVE-KAL----L----LQPL--E-D--------AVGK------HSI--------TIFAPKNEAL---ERDL-D----PE-------FKRFLLEPG----NL-------------------------KSLQT--LLLHHIVS--TRIEL----NR-TAT--------E--S---TQ------HH-TLSS-------D--------SV-----ELTSHD------------SG----------DKF--I-S-Q-------------------S-KV-I--HPNAV-------D----RPDGV----IHGIERLLIP
>X3174
-LVALLDS---RYTELAELVE-KAL----L----LQQL--E-N--------AVGH------HNI--------TIFAPKNEAL---ERDL-D----PE-------FKRFLLEPR----NL-------------------------RSLQT--LLLHHIVP--GRIQFHD-WPQ-KSN--------D--S---TR------HH-TLCN-------D--------RL-----ELTSHD------------SG----------VKL--V-G-S-------------------A-AV-V--HPNSV-------D----RPDGV----IHGIERLLVP
>X764
-LVALLDS---HYTELAELVE-KAL----L----LQTL--E-E--------AVGK------HNI--------TIFAPRNDAL---ERNL-D----PL-------FKSFLLEPR----NL-------------------------KSLQS--LLMFHILP--KRISSPQ-WPSL--------------S---HH------HR-TLSN-------D--------HL-----HLTVDV------------NT------------L-KV-D-S-------------------A-EI-I--RPDDV-------I----RPDGI----IHGIERLLIP
>X1121
-LVALLDS---HYTELAELVE-KAL----L----LQTL--E-E--------AVGK------HNI--------TIFAPRNDAL---ERNL-D----PL-------FKSFLLEPR----NL-------------------------KSLQS--LLMFHILP--KRITSPQ-WPSL--------------S---HH------HR-TLSN-------D--------HL-----HLTVDV------------NT------------L-KV-D-S-------------------A-EI-I--RPDDV-------I----RPDGI----IHGIERLLIP
>X2412
-LVALLDS---HYTELAELVE-KAL----L----LQTL--E-E--------AVGK------HNI--------TIFAPRNDAL---ERNL-D----PL-------FKSFLLEPR----NL-------------------------KSLQS--LLMFHILP--KRISSPQ-WPSL--------------S---HH------HR-TLSN-------D--------HL-----HLTVDV------------NT------------L-KV-D-S-------------------A-EL-V--RPDDV-------I----RPDGI----IHGIERLLIP
>X3008
-LVALLDS---HYTELAELVE-KAL----L----LQTL--E-E--------AVGK------HNI--------TIFAPRNDAL---ERNL-D----PL-------FKSFLLEPR----NL-------------------------KSLQS--LLMFHILP--KRISSPQ-WPSL--------------S---HH------HR-TLSN-------D--------HL-----HLTVDA------------NT------------L-KV-D-S-------------------A-EL-V--RPDDV-------I----RPDGI----IHGIERLLIP
>X3555
-LVALLDS---HYTELAELVE-KAL----L----LQTL--E-E--------AVGK------HNI--------TIFAPRNDAL---ERNL-D----PL-------FKSFLLEPR----NL-------------------------KSLQS--LLMFHILP--KRISSPQ-WPSL--------------S---HH------HR-TLSN-------D--------HL-----HLTVDA------------NT------------L-KV-D-S-------------------A-EL-V--RPDDV-------I----RPDGI----IHGIERLLIP
>X1862
-LVALLDS---HYTELAELVE-KAL----L----LQTL--E-E--------AVGR------HNI--------TIFAPRNDAL---ERNI-D----PL-------FKSFLLEPR----NL-------------------------KSLQT--LLMFHILP--RRVSSPQ-WPSL--------------S---HH------HR-TLSN-------D--------HV-----HLTVDA------------PT----------LRL-KV-D-S-------------------A-EI-I--RPDDV-------I----RPDGI----IHGIERLLIP
>X4307
-LVALLDS---HYTELAELVE-KAL----L----LQTL--E-E--------AVGR------HNI--------TIFAPRNDAL---ERNL-D----PL-------FKSFLLEPR----NL-------------------------KSLQS--LLLFHILP--RRITSPQ-WPSL--------------S---HH------HR-TLSN-------D--------HL-----HLTVDS------------PT----------LRL-KV-D-S-------------------A-EI-I--RPDDV-------I----RPDGI----IHGIERLLIP
>X1855
-LVALLDS---HYTELAELVE-KAL----L----LQTL--E-E--------AVGR------HNI--------TIFAPRNDAL---ERNL-D----PQ-------FKSFLLEPR----NL-------------------------KSLQS--LLMFHILP--RRISSPQ-WPSL--------------S---HH------HR-TLSN-------D--------HV-----HLTVDT------------TR-----------RL-KV-D-S-------------------A-EI-V--RPDDV-------I----RPDGI----IHGIERLLIP
>X778
-LVALLDS---HYTELAELVE-KAL----L----LQTL--E-E--------AVGQ------HNI--------TIFAPRNDAL---EKNL-D----PE-------FKSFLLQPK----NL-------------------------KSLQS--LLMFHILP--KRITSPQ-FSSA--------------V---VS------HR-TLSN-------D--------HL-----HFT----------------------------NG-KV-N-S-------------------A-EI-T--KPDDL-------T----RPDGI----IHGIERLLIP
>X1046
-LVALLDS---HYTELAELVE-KAL----L----LQTL--E-E--------AVGQ------HNI--------TIFAPRNDAL---EKNL-D----PE-------FKSFLLQPK----NL-------------------------KSLQS--LLMFHILP--KRITSPQ-FSSA--------------V---VS------HR-TLSN-------D--------HL-----HFT----------------------------NG-KV-N-S-------------------A-EI-T--KPDDL-------T----RPDGI----IHGIERLLIP
>X1140
-LVALLDS---HYTELAELVE-KAL----L----LQTL--E-E--------AVGQ------HNI--------TIFAPRNDAL---EKNL-D----PE-------FKSFLLQPK----NL-------------------------KSLQS--LLMFHILP--KRITSPQ-FSSA--------------V---VS------HR-TLSN-------D--------HL-----HFT----------------------------NG-KV-N-S-------------------A-EI-T--KPDDL-------T----RPDGI----IHGIERLLIP
>X2470
-LVALLDS---HYTELAELVE-KAL----L----LQTL--E-E--------AVGQ------HNI--------TIFAPRNDAL---EKNL-D----PE-------FKSFLLQPK----NL-------------------------KSLQS--LLMFHILP--KRLTSPQ-FSSA--------------V---VS------HR-TLSN-------D--------HL-----HFT----------------------------NG-KV-N-S-------------------A-EI-T--KPDDL-------T----RPDGI----IHGIERLLIP
>X3081
-LVALLDS---HYTELAELVE-KAL----L----LQTL--E-E--------AVGK------HNI--------TIFAPRNDAL---EKNL-D----PE-------FKSFLLQPK----NL-------------------------KSLQS--LLMFHILP--KRVTSPQ-FSSA--------------V---VS------HR-TLSN-------D--------QL-----HFT----------------------------NG-KV-N-S-------------------A-QI-T--KPDDL-------T----RPDGI----IHGIERLLIP
>X3526
-LVALLDS---HYTELAELVE-KAL----L----LQTL--E-E--------AVGK------HNI--------TIFAPRNDAL---EKNL-D----PE-------FKSFLLQPK----NL-------------------------KSLQS--LLMFHILP--KRVTSPQ-FSSA--------------V---VS------HR-TLSN-------D--------QL-----HLT----------------------------NG-KV-N-S-------------------A-HI-T--KPDDL-------T----RPDGI----IHGIERLLIP
>X1755
-LVALLDS---HYTELAELVE-KAL----L----LQTL--E-E--------AVGQ------HNI--------TIFAPRNEAL---ERNL-D----PE-------FKSFLLQPK----NL-------------------------KSLQT--LLMFHILP--KRITSPQ-LSASS-------------V---VS------HR-SLSN-------D--------HL-----HFT----------------------------TG-KV-N-S-------------------A-VI-T--KPDDV-------T----RPDGI----IHGIERLLIP
>X2020
-LVALLDS---HYTELAELVE-KAL----L----LQTL--E-E--------AVGQ------HNI--------TIFAPRNEAL---ERNL-D----PE-------FKSFLLEPK----NL-------------------------KSLQT--LLMFHILP--KRITSPQ-LSASS-------------V---VS------HR-SLSN-------D--------HL-----HFT----------------------------AG-KV-N-S-------------------A-VI-T--KPDDV-------T----RPDGI----IHGIERLLIP
>X4281
-LVALLDS---HYTELAELVE-KAL----L----LQTL--E-E--------AVGQ------HNI--------TIFAPRNEAL---ERNL-D----PE-------FKSFLLQPK----NL-------------------------KSLQS--LLMFHILP--KRITSPQ-LSASS----------A--V---VS------HR-TLSN-------D--------HL-----HFT----------------------------AG-KV-N-S-------------------A-EI-T--RPDDL-------T----RPDGI----IHGIERLLIP
>X8659
-LVALLDS---RYTELAELVE-KAL----L----LQAL--E-D--------AVGR------GSV--------TILAPRNEAL---DRDL-D----PE-------FRRFLLEPR----NL-------------------------RALQS--LLLFHVLP--ARVH-LS-PS-------------A--S---IS------HQ-TLAG-------E--------PL-----ELA------------------------------------A-------------------A-AV-T--RPDAV-------V----RPDGV----IHGIERLLVP
>X8836
-LVALLDS---RYTELAELVE-KAL----L----LQAL--E-D--------AVGR------GSV--------TILAPRNEAL---DRDL-D----PE-------FRRFLLEPR----NL-------------------------RALQS--LLLFHVLP--ARVH-LS-PS-------------A--S---IS------HQ-TLAG-------E--------PL-----ELA------------------------------------A-------------------A-AV-T--RPDAV-------V----RPDGV----IHGIERLLVP
>X9023
-LVALLDS---RYTELAELVE-KAL----L----LQAL--E-D--------AVGR------GSV--------TILAPRNEAL---DRDL-D----PE-------FRRFLLEPR----NL-------------------------RALQS--LLLFHVLP--ARVH-LS-PS-------------A--S---IS------HQ-TLAG-------E--------PL-----ELA------------------------------------A-------------------A-AV-T--RPDAV-------V----RPDGV----IHGIERLLVP
>X11503
-LVALLDS---RYTELAELVE-KAL----L----LQAL--E-D--------AVGR------GNV--------TIFAPRNEAL---ERDL-D----PE-------FHRFLLEPR----NL-------------------------RALQS--LLLFHVLP--SRVHKLS-SS-------------S--S---QS------HQ-TLAG-------E--------PL-----ELATAPD-----------------------GAV-RV-G-G-------------------A-AV-T--HPDAV-------V----RPDGV----IHGIERLLVP
>X8239
-LVALLDS---HYTELAELVE-KAL----L----LQTL--E-D--------AVGK------GNV--------TIFAPRNEAL---ERDL-D----PE-------FRRFLLEPR----NL-------------------------RSLQR--LLLFHVLP--ARLH-AS-DS-------------S--SPDPSS------HP-TLSG-------E--------RV-----DLSASP--------------------------M-RV-G-A-------------------A-AV-T--RPDAV-------V----RPDGV----IHGIERLLVP
>X1366
-LVALLDS---HYTELSELVE-KAL----L----LQTL--E-D--------AVGR------HNV--------TIFAPRNEAL---ERDL-D----PE-------FKRFLLEPR----NL-------------------------KSLQS--LLLFHVLP--SRHPAAS-WP-------------A--S---AA------HP-TLSG-------E--------DL-----ELAAGSN-----------------------GSM-SV-A-H-------------------A-SV-T--RPDAV-------L----RPDGV----IHGIERLLVP
>X1553
-LVALLDS---HYTELSELVE-KAL----L----LQTL--E-D--------AVGR------HNV--------TIFAPRNEAL---ERDL-D----PE-------FKRFLLEPR----NL-------------------------KSLQS--LLLFHVLP--SRHPAAS-WP-------------A--S---AA------HP-TLSG-------E--------DL-----ELAAGSN-----------------------GSM-RV-A-H-------------------A-SV-T--RPDAV-------L----RPDGV----IHGIERLLVP
>X2562
-LVALLDS---HYTELAELVE-KAL----L----LQTL--E-D--------AVGR------HNV--------TIFAPRNEAL---ERDL-D----PE-------FKRFLLEPR----NL-------------------------KSLQS--LLLFHVLP--SRHPAGS-WP-------------A--S---AA------HP-TLSG-------E--------EL-----ELAAGSN-----------------------GSM-RV-S-H-------------------A-AV-T--RPDAV-------L----RPDGV----IHGIERLLVP
>X5721
-LVALLDS---HYTELAELVE-KAL----L----LQTL--E-D--------AVGR------HNV--------TIFAPRNEAL---ERDL-D----PE-------FKRFLLEPR----NL-------------------------RSLQT--LLLFHVLP--ARHPAGS-WP-------------A------AS------HP-TLSG-------E--------DV-----ELAAGAN-----------------------GSM-RV-A-H-------------------A-AV-T--RPDAV-------L----RPDGV----IHGIERLLVP
>X11909
-LVALLDS---HYTELAELVE-KAL----L----LQTL--E-D--------AVGR------HNV--------TIFAPRNEAL---ERDL-D----PE-------FKRFLLEPR----NL-------------------------KSLQT--LLLFHVLP--ARHPAGS-WP-------------A------AS------HP-TLSG-------E--------DV-----ELAAGAN-----------------------GSM-RV-A-H-------------------A-AV-T--RPDAV-------L----RPDGV----IHGIERLLVP
>X2220
-LVALLDS---HYTELAELVE-KAL----L----LQTL--E-D--------AVGR------HNV--------TIFAPRNEAL---ERDL-D----PE-------FKRFLLEPR----NL-------------------------RSLQS--LLLFHVLP--SRRPAGS-WPG-AAA--------A--V---AS------HP-TLSG-------E--------DV-----ELAAGSD-----------------------GSM-RV-A-H-------------------A-SV-T--RPDAV-------L----RPDGV----IHGIERLLVP
>X8185
-LVALLDS---HYTELAELVE-KAL----L----LQTL--E-D--------AVGK------HNV--------TIFAPRNEAL---ERDL-D----PE-------FKRFLLEPR----NL-------------------------KSLQS--LLLFHVLP--ARLPSGS-WS-------------A------VS------HP-TLSG-------E--------EV-----ELAAAAN------------D----------GAM-RV-A-H-------------------A-AV-T--RPDAV-------L----RPDGV----IHGIERLLVP
>X8770
-LVALLDS---HYTELAELVE-KAL----L----LQTL--E-D--------AVGR------HNV--------TIFAPRNEAL---ERDL-D----PE-------FKRFLLEPR----NL-------------------------KSLQA--LLLYHVLP--ARLPSDS-WP-------------A------AS------HP-TLSG-------E--------EV-----ELAAAAA--------GADGA----------AGM-RV-G-H-------------------A-AV-T--RPDAV-------L----RPDGV----IHGIERLLVP
>X8951
-LVALLDS---HYTELAELVE-KAL----L----LQTL--E-D--------AVGR------HNV--------TIFAPRNEAL---ERDL-D----PE-------FKRFLLEPR----NL-------------------------KSLQA--LLLYHVLP--ARLPSDS-WP-------------A------AS------HP-TLSG-------E--------EV-----ELAAAAA--------GADGA----------AGM-RV-G-H-------------------A-AV-T--RPDAV-------L----RPDGV----IHGIERLLVP
>X9132
-LVALLDS---HYTELAELVE-KAL----L----LQTL--E-D--------AVGR------HNV--------TIFAPRNEAL---ERDL-D----PE-------FKRFLLEPR----NL-------------------------KSLQA--LLLYHVLP--ARLPSDS-WP-------------A------AS------HP-TLSG-------E--------EV-----ELAAAAA--------GADGA----------AGM-RV-G-H-------------------A-AV-T--RPDAV-------L----RPDGV----IHGIERLLVP
>X11618
-LVALLDS---HYTELAELVE-KAL----L----LQTL--E-D--------AVGK------HNV--------TIFAPRNEAL---ERDL-D----PE-------FKRFLLEPR----NL-------------------------KSLQA--LLLYHVLP--ARLPSES-WP-------------A------AS------HP-TLSG-------E--------EV-----EL-----------------A----------AGM-RV-G-S-------------------A-AV-T--RPDAV-------L----RPDGV----IHGIERLLVP
>X13037
-LVALLDS---HYTELAELVE-KAL----L----LQTL--E-D--------AVGK------HNV--------TIFAPRNEAL---ERDL-D----PE-------FKRFLLEPR----NL-------------------------RSLQA--LLLYHVLP--SRLPSDS-WP-------------A------AS------HP-TLSG-------E--------EV-----EL-----------------G----------AGM-RV-G-H-------------------A-AV-T--RPDAV-------L----RPDGV----IHGIERLLVP
>X12945
-LVALLDS---HYTELAELVE-KAL----L----LQTL--E-D--------AVGK------HNV--------TIFAPRNEAL---ERDL-D----PE-------FKRFLLEPR----NL-------------------------RSLQA--LLLYHVLP--SRLPSGS-WP-------------A------AP------HP-TLSG-------E--------DV-----ELASA-------------GA----------GGM-RV-G-H-------------------A-AV-T--RPDAV-------L----RPDGV----IHGIERLLVP
>X8348
-LVALLDS---HYTELAELVE-KAL----L----LQTL--E-D--------AVGK------QNV--------TIFAPRNEAL---ERDL-D----PE-------FKRFLLEPR----NL-------------------------RSLQA--LLLFHVLP--ARLPSDS-WP-------------A------AS------HP-TLSG-------E--------EV-----ELALGAAE-------GGDGG----------ATM-RV-G-H-------------------A-AV-T--KPDAV-------L----RPDGV----IHGIERLLVP
>X8420
-LVALLDS---HYTELAELVE-KAL----L----LQTL--E-D--------AVGK------QNV--------TIFAPRNEAL---ERDL-D----PE------------------------------------------------SLQA--LLLFHVLP--ARLPSDS-WP-------------A------AS------HP-TLSG-------E--------EV-----ELALGAAE-------GGDGG----------ATM-RV-G-H-------------------A-AV-T--KPDAV-------L----RPDGV----IHGIERLLVP
>X8186
-LVALLDS---RYTEMAELVE-KAL----L----LQAL--E-D--------AVAE------HNV--------TILAPRNEAL---ERDI-D----PE-------FKRFLLEPR----NL-------------------------NSLQS--LLLFHVLP--ARLPSGS-WP-------------A--A---AT------HP-TLAG-------E--------DV-----ELAAA------------DGG----------GGM-RV-A-H-------------------A-AV-S--RPDAV-------V----RTDGV----IHGIDRLLVP
>X6625
-LVALLDS---HYTELAELVE-KAL----L----LPSL--E-A--------AVGR------HNV--------TIFAPRNEAL---ERDL-D----PE-------FKRFLLEPG----NL-------------------------RSLQT--LLLYHVVP--SRVASDS-WPQ-------------------SR------RP-TLAG-------D--------HV-----QLSSSSSA-------GA--A----------VDR-KV-G-L-------------------A-AV-V--HPDAV-------V----RPDGV----IHGIERLLVP
>X6710
-LVALLDS---HYTELAELVE-KAL----L----LPSL--E-A--------AVGR------HNL--------TIFAPRNEAL---ERDL-D----PE-------FKRFLLEPG----NL-------------------------RSLQT--LLLYHVVP--ARIPSEA-WPQ-------------------SR------HP-TLAG-------D--------HI-----HLSSSGEG-------SS--G----------GGK-TV-G-L-------------------A-AV-V--QPDAV-------V----RPDGV----IHGIERLLVP
>X6657
-LVALLDS---HYTELAELVE-KAL----L----LPSL--E-A--------AVGR------HNL--------TIFAPRNEAL---ERDL-D----PE-------FKRFLLEPR----NL-------------------------RSLQT--LLLYHVVP--DRIPSDA-WPQ-------------------SR------HP-TLAG-------D--------HL-----HLSSSSSN-------GSTAG----------GEK-KV-G-H-------------------A-AV-L--YPDAV-------V----RPDGV----IHGIERLLVP
>X1403
-LVALLDS---RYTELSELVE-KAL----L----LQQL--E-D--------AVGR------GNV--------TIFAPRNEAL---ERDL-D----PE-------FRAFLLQPR----NL-------------------------RSLQR--LLLFHVLP--SRLSSSQ-WR----------------S---AA------SL-TLSG-------E--------HL-----ELSL-----------SDSST----------TAM-LA-G-S-------------------A-AV-T--HPDAV-------V----RPDGV----IHGIEKLLIP
>X1592
-LVALLDS---RYTELSELVE-KAL----L----LQQL--E-D--------AVGR------GNV--------TIFAPRNEAL---ERDL-D----PE-------FRAFLLQPR----NL-------------------------RSLQR--LLLFHVLP--SRLSSSQ-WR----------------S---AA------SL-TLSG-------E--------HL-----ELSL-----------SDSST----------TAM-LA-G-S-------------------A-AV-T--HPDAV-------V----RPDGV----IHGIEKLLIP
>X2633
-LVALLDS---RYTELSELVE-KAL----L----LQQL--E-D--------AVGR------GNV--------TIFAPRNEAL---ERDL-D----PE-------FRAFLLQPR----NL-------------------------RSLQR--LLLFHVLP--SRLHSAQ-WR----------------S---AA------RL-TLSG-------E--------HL-----ELSL-----------SESSN----------N-M-LA-G-S-------------------A-AV-T--HPDAV-------V----RPDGV----IHGIEKLLIP
>X2278
-LVALLDS---RYTELSELVE-KAL----L----LQQL--E-D--------AVGR------GNV--------TIFAPRNEAL---ERDL-D----PE-------FRAFLLQPR----NL-------------------------RSLQR--LLLFHVLP--SRLPSSH-WQ-------------P--S---AA------LL-TLSG-------E--------PL-----SLSLSLSGGA-----SEPKS----------NSM-LV-G-S-------------------A-AV-T--RPDAV-------V----RPDGV----IHGIEKLLIP
>X5618
-LVALLDS---HYTELAELVE-KAL----L----LQSL--E-D--------AVGR------GNV--------TIFAPQNEAL---ERDL-D----PE-------FRAFLLEPR----NL-------------------------CSLQR--LLLFHVLP--SRLHSASAWP-------------A--S---TA------RM-TLSG-------E--------HL-----ELSA--------------DG----------QKM-LV-G-T-------------------V-EV-T--RPDAV-------V----RPDGV----IHGIERLLVP
>X11759
-LVALLDS---HYTELAELVE-KAL----L----LQSL--E-D--------AVGR------GNV--------TIFAPRNEAL---ERDL-D----PE-------FRAFLLEPR----NL-------------------------RSLQR--LLLFHVLP--SRLHSHSAWP-------------A--S---TA------RM-TLSG-------E--------HL-----QLSA--------------DG----------QKM-LV-G-T-------------------A-EV-T--RPDAV-------V----RPDGV----IHGIERLLVP
>X12661
-LVALLDS---HYTELGELVE-KAL----L----LATL--E-D--------AVGR------QNI--------TIFAPRNEAL---ERDL-D----PE-------FKRFLLEPR----NL-------------------------RSLQT--LLLFHVLP--HRIPAAN-WPE-ETD--------Q--A---VH------HR-SLA------------------L-----EVEDRIPI-------SREKK----------KKM-VV-G-T-------------------A-EV-I--QPDAV-------I----RPDGV----IHGIERLLVP
>X5886
-LVALLDS---RYTELAELVE-KAL----L----LPTL--E-H--------SVGA------GNI--------TIFAPRNEAL---ERDL-D----PD-------FKRFLLQPA----NL-------------------------NSLQN--LLMFHVIP--RRISFAD-WPADHA---------Q--S-----------HH-ALSA-------D--------LV-----QLTS-K------------GG----------HKA--V-D-M-------------------A-NV-I--LPDDV-------V----RQDGV----IHGIERLLVP
>X6095
-LVALLDS---RYTELAELVE-KAL----L----LPTL--E-H--------SVGA------GNI--------TIFAPRNEAL---ERDL-D----PD-------FKRFLLQPA----NL-------------------------NSLQN--LLMFHVIP--CRIGFAD-WPADHA---------Q--S-----------HH-ALSA-------D--------LV-----QLTS-K------------GG----------HKA--V-D-M-------------------A-NV-I--LPDDV-------V----RQDGV----IHGIERLLVP
>X5897
-LVALLDS---HYTELAELVE-KAL----L----LQTL--E-H--------SVGA------GNI--------TIFAPRNEAL---ERDL-D----PE-------FKRFLLEPG----NL-------------------------KSLQK--LLMFHVIP--RRVGFAD-WPADHP---------R--S-----------HL-TLSR-------D--------LV-----ELTR-K------------GD----------HHA--V-D-I-------------------A-KV-I--RPDDV-------V----RPDGV----IHGIERLLVP
>X6079
-LVALLDS---HYTELAELVE-KAL----L----LQTL--E-H--------SVGA------GNI--------TIFAPRNEAL---ERDL-D----PD-------FKRFLLEPG----NL-------------------------NSLQK--LLMFHVIP--RRIGFAD-WPADHP---------Q--S-----------HL-TLSR-------D--------LV-----ELTR-K------------GD----------HHA--V-D-I-------------------A-KV-I--RPDDV-------V----RPDGV----IHGIERLLVP
>X5904
-LVALLDS---HYTELAELLE-KAL----L----LQTL--E-H--------SVGA------NNL--------TIFAPRNEAL---ERDL-D----PE-------FKRFLLEPM----NL-------------------------KSLQK--LVLFHIVP--TRITSPD-WPG---------------S-----------HV-TLAD-------D--------HV-----RLTRSS------------DG----------DNV--V-D-A-------------------A-RV-M--KLDDV-------V----RPDGV----IHGIERVLVP
>X6097
-LVALLDS---HYTELAELLE-KAL----L----LQTL--E-H--------SVGA------NNL--------TIFAPRNEAL---ERDL-D----PE-------FKRFLLEPM----NL-------------------------KSLQK--LVLFHIVP--TRITSPN-WPG---------------S-----------HV-TLAD-------D--------HV-----RLTRSS------------DG----------DNV--V-D-A-------------------A-RV-M--KLDDV-------V----RPDGV----IHGIERVLVP
>X6017
-LVALLDS---HYTELAELLE-KAL----L----LQTL--E-H--------SVAA------NNL--------TIFAPRNEAL---ERDL-D----PE-------FKRFLLEPM----NL-------------------------KSLQK--LVLFHIMP--SRITSPD-WPG---------------S-----------HE-TLAV-------D--------HV-----RLTRTS------------GG----------ENV--V-D-A-------------------A-RV-F--KLDDV-------V----RPDGV----IHGIERVLVP
>X4427
-LVALLDS---HYSELAELVE-KAL----L----LQTL--E-E--------AVGS------HNI--------TIFAPRNDAV---DRDL-D----PD-------FKRYLLEPG----NL-------------------------KSLQK--LLLYHVIP--TRVGSDE-WPTRSAS--------A--R-----------HQ-TLSQ-------D--------HL-----HLSRLD------------SG----------DKA--V-D-L-------------------A-RV-I--HPDSV-------T----RPDGV----IHAIERLLIP
>X3701
-LVALLDS---HYTELAELIE-KAL----L----LQIL--E-D--------AVGN------HNL--------TIFAPRNEAL---ERDL-D----PE-------FKRFLLEPR----NL-------------------------KSLQT--LLTFHVIP--TRIGSTE-WPKHSES---------------TR------HQ-TLSN----------------HVL----RLTHHS------------TG----------ERT--V-D-L-------------------A-KV-I--QPDAI-------T----RPDGV----IHGIERLLIP
>X5406
-LVALLDS---HYTELSELVE-KAL----L----LQTL--E-Q--------TVSG------QNI--------TIFAPNNEAL---ERQM-D----PE-------FKRFLLEPR----NL-------------------------KSLQK--LLLFHIIP--GRVGSEQ-WPGHGTG------T-G--S--VSH------HQ-TLCV-------DEPD----NHL-----PLTRGN------------TG----------ERI--VNG-V-------------------A-KV-T--RPDDV-------I----RPDGV----IHGIERLLVP
>X5515
-LVALLDS---HYTELSELVE-KAL----L----LQTL--E-Q--------AVSQ------HNI--------TIFAPNNEAL---ERHM-D----PE-------FKRFLLEPG----NL-------------------------KSLQK--LLLFHIIP--TRVGSEQ-WPGQDTG------S-V--A--VAH------HK-TLCV-------EESE----NRL-----PLTRGN------------SG----------EKI--VGG-L-------------------A-KV-T--RPDDV-------T----RPDGL----IHGIERLLVP
>X6164
-LVALLDS---HYTELSELVE-KAL----L----LQTL--E-Q--------AVSH------HNI--------TIFAPNNEAL---ERQM-D----PE-------FKRFLLEPR----NL-------------------------KSLQN--LLLYHIIP--SRVGAKE-WPEQE----------------VVH------HQ-TLCV-------DESD----NRL-----PLTRGN------------SG----------EKM--VGG-L-------------------A-RV-V--RPDDV-------I----RADGL----IHGIERLLVP
>X6177
-LVALLDS---HYTELSELVE-KAL----L----LQTL--E-E--------AVSR------HNI--------TIFAPNNEAL---ERQM-D----PE-------FKRFLLEPG----NL-------------------------KSLQN--LLLFHIIP--SRVGSKE-WPRKDFE-----------S--IAH------HK-TLCV-------DEAD----NHL-----PLTRGN------------SG----------EKI--VGG-L-------------------A-RV-T--RPDDV-------I----RPDGL----IHGIERLLVP
>X6254
-LVALLDS---HYTELSELVE-KAL----L----LQTL--E-E--------AVSR------HNI--------TIFAPSNEAL---ERHL-D----PE-------FKRFLLEPG----NL-------------------------KSLQN--LLLFHIIP--SRVGSKE-WPEED----------L--A--SVA------YE-TLCV-------EEAE----NHL-----PLTREN------------SG----------EKI--VVG-L-------------------A-KV-I--RPDDV-------I----RPDGV----IHGIERLLVP
>X5460
-LVALLDS---HYTELSELVE-KAL----L----LQTL--E-Q--------AVTH------HNI--------TIFAPNNEAL---ERQM-D----PE-------FKRFLLEPR----NL-------------------------KSLQN--LILYHIIP--GRVGSHN-WPGDG----------D--A--VVH------HS-TLCV-------GESD----NRL-----PIMKMK------------SG----------EKV--VGG-V-------------------A-KV-V--RPDDV-------I----RPDGL----IHGIERLLVP
>X3942
-LVALLDS---RFTELSELIE-KAL----L----LQTL--E-Q--------AVTR------HNI--------TIFAPQNEAL---QQNI-D----AE-------FKRFLLEPR----NL-------------------------KSLQS--LLLFHIIP--KRIESYH-WH--------------------AK------HA-TLSG-------P--------HL-----NLKYNHL-----------KS----------EHF--V-G-E-------------------A-KV-T--RPDDI-------T----RPDGV----IHGIERLLIP
>X4003
-LVALLDS---RYTELSELVE-KAL----L----LQTL--E-K--------AVTK------HNI--------TIFAPQNEAL---ERNI-D----PE-------FKRFLLEPR----NL-------------------------KSLQK--LLMFHIVP--SRVNSVH-WP--------------------VQ------HK-TLCG-------ED-E----MHL-----ALSLGK------------ES----------EFF--V-G-D-------------------A-RV-T--RPEDV-------T----RPDGV----IHGIERLLVP
>X7006
-LVALLDS---HYTELSELVE-KAL----L----LQTL--E-Q--------AVTR------HNI--------TIFAPRNEAL---ERDL-D----PE-------FKLFLLEPR----NL-------------------------KSLQN--LLLFHMIP--SRIESNH-WPLEKKM------K-K--S---VF------HA-SLCR-------DANG----ERI-----QLIVQK------------NG----------DKA--V-S-T-------------------A-RV-I--KSDDI-------V----RPDGV----IHGIERLLIP
>X11402
-LVALLDS---HYTELSELVE-KAL----L----LQTL--E-E--------AVSK------HNI--------TIFAPKNEAL---ERDL-D----PE-------FKRFLLEPG----NL-------------------------KSLQN--LLLFHMIP--TRIVSKN-WPA------------------RGRV-----HS-TLYA-------G--E----ENVL----QISEK-------------KT----------EKS--V-S-S-------------------A-KI-I--KQDDI-------V----KPDGI----IHGIERVLIP
>X2700
-LVALLDS---HYTELSELVE-KAL----L----LQKL--E-Q--------TLGN------HNI--------TIFAPKNQAL---ERDL-D----PE-------FKRFLLEPR----NL-------------------------KSLQT--LLMSHILL--SRIESHH-WP----------------SVN-RH------HH-TLSN-------H--------RL-----HLTTNP------------TG----------KKT--V-D-S-------------------A-EI-L--RPNDV-------I----RPDGV----IHGIERLIIP
>X7868
-LVALLDS---HYTELAELVE-KAL----L----LQKL--E-E--------AVGN------HNI--------TIFAPRNQAL---ERDL-D----PE-------FKRFLLEPR----NL-------------------------RSLQT--LLMSHILP--SRIASHH-WP----------------PTH-LH------HH-TLSN-------H--------RL-----HLTTNP------------TG----------AKT--V-D-S-------------------A-EI-L--KPDDV-------I----RPDGV----IHGIQRLIIP
>X12305
-LVALLDS---HYTELAELVE-KAL----L----LQKL--E-E--------AVGN------HNI--------TIFAPRNQAL---ERDL-D----PE-------FKRFLLEPR----NL-------------------------KSLQM--LLMSHILP--SRIASHH-WP----------------ENS-LR------HQ-TLSN-------H--------HL-----HLTTNP------------SG----------KKS--V-D-S-------------------A-EI-L--RADDV-------I----RPDGV----IHGIERLIVP
>X4883
-LVALLDS---HYTELAELVE-KAL----L----LQQL--E-D--------AVGN------HNI--------TIFAPRNQAL---ERDL-D----PE-------FKRFLLEPR----NL-------------------------RSLQT--LLMSHILP--TRIASHH-WP----------------AAD-LL------HR-TLSD-------H--------HL-----HLASKP------------SG----------QRT--V-D-S-------------------A-EI-L--RADDV-------L----RPDGV----IHGIERLIVP
>X5089
-LVALLDS---HYTELAELVE-KAL----L----LQKL--E-E--------AVGN------HNI--------TIFAPRNQAL---ERDL-D----PE-------FKRFLLEPR----NL-------------------------RSLQT--LLMSHILP--TRIASHH-WP----------------SDD-LR------HR-TLSD-------H--------RL-----HLASKP------------SG----------HRT--V-D-S-------------------A-EI-L--RADDV-------L----RPDGV----IHGIERLIVP
>X9855
-LVALLDS---HYTELAELVD-KAL----L----LQQL--E-D--------AVGN------HNI--------TVFAPRNQAL---ERDL-D----PE-------FKRFLLEPR----NL-------------------------RSLQT--LLMSHILP--TRISSRH-WP----------------AAD-RR------HA-TLGN------HH--------HL-----HLATKP------------SG----------QMT--V-D-A-------------------A-EI-L--RADDI-------V----RPDGV----IHGIERLLVP
>X12410
-LVALLDS---HYTELAELVE-KAL----L----LQQL--E-D--------AVGN------HNI--------TIFAPRNKAL---ERDL-D----PE-------FKRFLLEPR----NL-------------------------RSLQT--LLMSHILP--ARISSRH-WP----------------AAD-RR------HA-TLGN------HH--------HL-----HLATKP------------SG----------QMT--V-D-A-------------------A-EI-L--RADDV-------V----RPDGV----IHGIERLIVP
>X4099
-LVALLDS---HYTELAELVE-KAL----L----LQTL--E-E--------TVGR------HNI--------TIFAPKNEAL---ERDL-D----PE-------FKSFLLEPR----NL-------------------------KSLQT--LLMFHIVP--SRIDSAD-WPEPAPS--------A--AGH-RE------EL-SLSS-------H--------RL-----RLAKRE------------SG----------ERE--V-D-R-------------------A-RV-I--HADAV-------A----RPDGV----IHGIERLLIP
>X6435
-LVALLDS---HYTELSELVE-KAL----L----LPEL--E-A--------AVGT------HNL--------TIFAPRNEAL---QRRL-D----PE-------FKRFLLEPR----NL-------------------------KSLQT--LLLHHIIP--SRVGSPD-WPS------------S--SAVPAK------HL-SLSS-------H--------HL-----HLSTH-----------PSSR----------KKL--V-G-S-------------------S-EI-V--KPDDL-------T----RPDGV----IHGINQLLVP
>X6475
-LVALLDS---RYTELSELVE-KAL----L----LPEL--E-A--------AVGT------HNL--------TIFAPRNEAL---QRRL-D----PE-------FKRFLLEPR----NL-------------------------KSLQT--LLLHHIIP--SRVGSPD-WPS------------S--SSVPAK------HL-SLSS-------H--------HL-----HLSTH-----------PSSL----------KKL--V-G-S-------------------S-EI-V--KPDDL-------T----RPDGV----IHGINQLIVP
>X6529
-LVALLDS---HYTELSELIE-KAL----L----LPQL--E-S--------TVSS------HNL--------TIFAPQNDAL---NRRL-D----PE-------FKRFLLEPR----NL-------------------------KSLQT--LLLHHILP--SRVGSPD-WPH------------S--SSAAVN------HP-SLSS-------H--------HL-----RLSTHHLS-L-----STSSG----------QKL--V-G-S-------------------S-HI-V--KPDDL-------T----RPDGV----IHGINRLLVP
>X11382
-LVALLDS---HYTELSELVE-KAL----L----LQPL--E-E--------AVTK------HNI--------TIFAPRNEAL---ERDL-D----PE-------FKRFLLEPG----NI-------------------------KSLQN--LLLFHMVP--TRLTS---W--------------------HQKN-----HT-TLCP------GE--A----ERL-----------------------SG-----------------N-M-------------------V-NI-I--HPNDI-------I----KSDGI----IHGIKKVLIP
>X8360
-LVALLDS---HYTELAELVE-KAL----L----LQTL--E-D--------AVGR------GNV--------TILAPRNEAL---ERDL-D----PE-------FRRFLLEPR----NL-------------------------RSLQA--LLLFHVLP--ARVRADS-FRSGAAS--------E--SQFQSH------HR-TLAG------GE--------VL-------------D--------------------------L-A-A-------------------A-EV-T--RPDAV-------V----RPDGV----IHGVARLLVX
>X5405
-LVALLDS---RYTELAELVE-KAL----L----LQTL--E-D--------AVSG------QNI--------TIFAPRNEAL---ERDL-D----PE-------FKRFLLEPR----NL-------------------------QALQT--LILHHIVP--ARVGGEQ-WPN------------E--T---TP------HN-TLSN-------D--------AL-----HISSL-------------ET----------VRL--V-G-T-------------------A-EV-V--RADDV-------V----RNDGI----IHGIGRLLIP
>X6157
-LVALLDS---HYTELAELVE-KAL----L----LQTL--E-E--------AVSN------HNI--------TIFAPRNEAL---EREL-D----PE-------FKRFLLEPR----NL-------------------------QSLQT--LLLHHIVP--SRLGQSE-WPE------------K--S---TR------HD-TLSA-------E--------PI-----HLSNL-------------DS----------MKL--A-G-N-------------------A-EV-V--RVDDV-------F----RPDGI----IHGISRLLIP
>X5516
-LIALLDS---RYTEVSELVE-KAL----L----LQTL--E-Q--------AVTI------HNI--------TIFAPTNEAL---EHDL-D----PT-------FKQFLLEPR----NL-------------------------RSLQS--LLLHHIVP--TRVGVSL-WPN------------E--N---TI------HN-TLSD-------D--------RL-----HLSGS-------------ET----------VKF--V-N-S-------------------A-EV-V--VANDV-------V----RNDGI----IHGIGRILIP
>X1249
-LVALLDS---HYTELAELLE-KAL----L----LQTL--E-E--------AVGK------HNI--------TIFAPRNEAL---ERDL-D----PE-------FKRFLLEPG----NL-------------------------KSLQS--LILFHVIP--RRIPAKN-WPE-SDA----------------HS-----HD-TLSS-------D--------RL-----TLTCKNRVRK-------------------------V-D-L-------------------A-SL-I--HPDSI-------V----RPDGV----IHGIERLLIP
>X11035
-LVALLDS---QYTELAELVE-KAL----L----LPTL--E-D--------AVGR------HNL--------TILAPRNEAM---EREL-D----PE-------FRRFLLEPG----NL-------------------------PSLQT--LLLSHVLP--SRILSTS-WPL-SSS--G-RRH-R--SLNSHHL-----H---LRS-------D--------QK-----KLAQQKLQLQ-------------------------V-D-L-------------------A-AL-V--HPDAV-------V----RPDGV----IHGIDRLLVP
>X12689
-LVALLDS---HYTELAELVE-KAL----L----LGTL--E-E--------AVGR------HNI--------TIFAPRNEAL---ERDV-D----PE-------LKRFLLQPR----NL-------------------------KSLQT--LVLFHVLP--RRISAAE-WPT----------V-G--SNQVVH------HH-SLAP-------G-VE----DQI-----PLFKTTDL---------------------------VVG-T-------------------S-VV-I--HPDAV-------V----RPDGV----IHGIEKLLVP
>X2768
-LVALLDS---HYTELAELVE-KAM----L----LQTL--E-D--------TVGK------NNI--------TIFAPKNEAL---ERDL-D----PN-------FKTFLLEPR----NL-------------------------KSLQT--LLMSHIIP--IRITGSN-----SVT--------G--S---TR------HK-TLSL-------QH-------NL-----IL--NG------------TG----------QQW-TV-D-G-------------------A-KI-L--HTDAV-------T----RPDGV----IHGIERLLIP
>X7498
-LVALLDS---HYTELAELVE-KAM----L----LQTL--E-D--------TVGK------NNI--------TIFAPKNQAL---ERDL-D----PN-------FKTFLLEPR----NL-------------------------KSLQT--LLMSHIIP--TRINGSS-----SKT--------G--S---TR------HR-TLSL-------EH-------KI-----VIQSNE------------TS----------QQW-LV-N-G-------------------A-KI-V--HLNDV-------T----RPDGV----IHGIERLLIP
>X5355
-LVALLDS---HYTELSELIE-KAL----L----LQTL--E-Q--------AVSH------HNI--------TIFAPDNEAL---TLHL-D----PQ-------FKRFLFEPG----NL-------------------------KSLQN--LLLFHVIP--YRVGSDD-WPEDSGS--------G--S--GAH------FQ-TLLT-------E-------EQL-----QLLTS-------------SG----------RKV--ING-L-------------------G-FV-T--RPDDV-------T----RHDGL----IHGIEKLLVP
>X3966
-LVALLDS---RYTELSELIE-KAL----L----LQTL--E-Q--------ALTQ------HNL--------TIFAPNNQAL---NRNL-D----PE-------FKQFLLEPR----NL-------------------------KSLQN--LLLFHIVP--SRIHSSH-WPA--------K------------------HK-TLGN------ND-------NHFL----SLTGS-------------SG----------EKF--V-G-R-------------------V-RV-T--RPEDI-------T----RPDGV----IHGIERFLIP
>X5001
-LVALLDS---HYTELAELVE-KAM----L----LQKL--E-D--------TVAT------HNI--------TIFAPTNEAL---DRNL-D----PD-------FKRFLLEPA----NL-------------------------HSLQT--LLLSHITP--AQIGSKT----------------------LTRH-----VT-SLSD-------H--------NL-----KLSENLT-----------T----------------V-D-E-------------------A-KV-T--HPDVV-------T----RPDGV----IHGIDRLLLP
>X5018
-LVALLDS---HYTELAELVE-KAM----L----LQKL--E-D--------TVAT------HNI--------TIFAPTNEAL---YRNL-D----PD-------FKRFLLQPA----NL-------------------------HSLQT--LLLSHITP--ALIGSQT----------------------LTRH-----VT-TLSD-------H--------NL-----KLSENLT-----------T----------------V-D-Q-------------------A-RV-T--HPNVV-------T----RPDGV----IHGIDRLLLP
>X9899
-LVALLDS---QYTELAELVE-KAM----L----LEKL--E-E--------TVAT------HNI--------TIFAPTNQAL---DRNL-D----AD-------FKRFLLQPA----NL-------------------------HSLQT--LLLSHIIP--TQIGSQT----------------------LIRH-----VT-TLSN-------H--------QI-----RLSANLT-----------A----------------V-D-Q-------------------A-RV-T--HPDVL-------T----RPDGV----IHAIDRLLLP
>X12458
-LVALLDS---HYTELAELVE-KAM----L----LQKL--E-E--------TVAA------HNI--------TIFAPTNEAL---DRNL-D----SD-------FKRFLLEPA----NL-------------------------HSLQT--LLLSHIIP--TRIGFQT----------------------LFRR-----VT-TLSN-------H--------QI-----RLSENLT-----------T----------------V-D-Q-------------------A-RV-T--HPDVL-------A----RPDGV----IHAIDRLLLP
>X12329
-LVALLDS---HYTELAELIE-KAM----L----LQTL--E-N--------TVAN------HNI--------TIFAPNNEAL---ERNL-D----SD-------FKQFLLEPG----NI-------------------------HSLQT--LLLFHVIP--TRIESGS-----------------------TRHQH--QHK-ILSD-------H--------HL-----HLETNIT-----------TG----------EWT--V-N-Q-------------------A-KV-T--HPNIL-------T----RPDGV----IHGIQRLLIP
>X7331
-LIALLDS---HYTELTYLIE-KAN----L----LQTL--E-N--------TVSK------HNI--------TIFAPNNVAL---ERNL-D----PD-------FKHFLLQPG----NI-------------------------LSLQT--LLLSHVIP--TRIQSGS-----------------------TR------FK-SISD-------Y--------HL-----HLETNTT-----------TG----------EFM--V-N-Q-------------------E-NV-T--HPNDI-------T----RPDGV----IHGIQKILIP
>X2727
------------------------M----L----LQTL--E-Q--------TVAT------HNI--------TIFAPNNQAL---ERNL-D----PD-------FKQFLLQPG----NI-------------------------HSLQS--LLLFHVIP--TNIGSKK----------------------QTGSTR---FK-TLSN-------H--------NI-----NVDTNIT-----------TG----------ELT--V-E-Q-------------------I-KI-V--HPDFI-------T----RPDGV----IHGIQNLLIP
>X4922
-LVALLDS---HYTELAELVE-KAM----L----LQTL--E-N--------TVMNN----SNNI--------TIFAPRNEAL---ERDL-D----PD-------FKRFLLEPR----NL-------------------------HSLQT--LLLSHIVP--KRITKPE-FTGS------------------TR------HR-TLAS------HH--------HL-----TLQALNLTHW-----N-------------------V-E-S-------------------S-RV-I--NPNSV-------T----RPDGV----IHGIDTLLIP
>X4997
-LVALLDS---HYTEVAELVE-KAM----L----LQTL--E-N--------TVMN------NNI--------TIFAPRNEAL---ERDL-D----PD-------FKRFLLEPR----NL-------------------------QSLQT--LLLSHIVP--KRIIKPE-YTGTGNP--------G--RSNPTR------HR-TLAP------NH--------HL-----TLQSLNLTHW-----N-------------------V-D-S-------------------S-RV-M--NPDSV-------T----RPDGV----IHGIDTLLIP
>X9989
-LVALLDS---HYTEVAELVE-KAM----L----LQTL--E-N--------TVMN------HNI--------TIFAPRNEAL---ERDL-D----PD-------FKRFLLEPR----NL-------------------------QSLQT--LLMSHIVP--KRITKPK-YPGLSNS--------G--R--PTR------HK-TLAQ------NQ--------HL-----SLQTVNSTHW-----N-------------------V-D-S-------------------S-RV-T--HPDSL-------T----RPDGV----IHGIDTLLIP
>X12528
-LVALLDS---HYTEVAELVE-KAM----L----LQTL--E-N--------TVMN------HNI--------TIFAPRNEAL---ERDL-D----PD-------FKRFLLEPR----NL-------------------------QSLQT--LLMSHIVP--KRITKPE-YPGLSHP--------A--R--PTR------HK-TLAP------NH--------HL-----SLQTVNSTHW-----N-------------------V-D-S-------------------S-RV-T--HPDSL-------T----RPDGV----IHGIDTLIIP
>X2928
-LLALLDS---HYTELAELVE-KAL----L----LQTL--E-Q--------AVAT------HNV--------TIFAPKNEAF---ERDLLD----PE-------FKRFLLQPA----NI-------------------------KSLQN--LLLFHIIP--RKIAFGEEW--------------------SAR------HK-TLAG-------D-GV----DEL--------------F-----P-------------------L-N-L-------------------A-KV-V--HPDSI-------T----RPDGT----IHGISQLMVP
>X3808
-LLALLDS---HYTELAELVE-KAL----L----LQTL--E-Q--------AVAT------HNV--------TIFAPKNEAF---ERDLLD----PE-------FKRFLLQPA----NI-------------------------KSLQN--LLLFHIIP--RKIAFGEEW--------------------SAR------HK-TLAG-------D-GV----DEL--------------F-----P-------------------L-N-L-------------------A-KV-V--HPDSI-------T----RPDGT----IHGISQLMVP
>X8039
-LVALLDS---RYTELAELVE-KAL----L----LPTL--E-Q--------AVYT------GNL--------TIFAPQNEAL---EREL-D----PE-------FKRFLLEPG----NI-------------------------KFLQT--LLLHHILP--IKLTQGS-WPT-EPT--------E--S---TR------HS-ALSN-------D--------LV-----EFSCSFSSNH-----SQ-VT----------NKY--V-G-A-------------------V-KV-V--HPGSI-------V----RPDGI----IHGIEKVIIP
>X6967
-LIALLDS---HYTQLSELLE-KAL----L----LQTL--E-N--------AIAN------GTI--------IVFAPTNKAL---ERDL-D----PE-------FNRFLLEPG----NI-------------------------KSLQT--LLLHHILP--AKLSRGG-WPT-DPT--------R--ST-PTR------RR-ALSH-------D--------YL-----EF--TYGGN----------G----------EPY--V-G-A-------------------A-KV-V--QFNSI-------V----RHDGI----IHGVEKVIVP
>X3340
-LVALLDS---SYTELAELVE-KAL----L----LQSL--E-D--------LVGK------SNL--------TIFAPKNEAL---ERDL-N----PE-------FKQFLLEPR----NL-------------------------KSLQS--LILHHIVP--STVDLNK------------R-V-K--S---TQ------KR-ALSN-------Q--------HL-----RFSLRD------------------------KRL-LVEE-S-------------------V-EV-I--DRNSI-------V----RPDGL----IHGIDKLLIP
>X11040
-LVALLDS---PYTELAELVE-KAL----L----LPDL--E-A--------LVGR------HNL--------TVFAPRNEAL--------H----PE-------LRRFLLQPG----NL-------------------------PSLRA--LLLSHLLP--LRLPSAA-WPS----------G-G--A--AVP------LP-SLNP------SH--------RL-----VLRRRRRRVL-----L-------------------V-D-F-------------------A-AV-V--LPDAF-------L----LPDGV----IHGLDRLLVP
>X7117
-LQALLES---QYSEWMELVE-QAA----M----LHPL--E-E--------LVGS-----GRKL--------TIFAPQNHQL--------Q----PK-------IKSFLLKPS----NA-------------------------IALKR--VVQYHVLS--ERVTASE-WPT------------A--S-----------FT-TLAS-------E--------AV-----WLSTQGPIL--------------------------MAG-D-------------------V-AV-A--APDAI-------I----RPDGV----VHGVEEMLIP
>X9186
-LQALLDS---QYSEMVLYLD-KAD----M----LEEL--E-R--------EVLR-----QKAI--------TLFAPKNSHL---E-QL-D----AD-------LGRFLMRPG----HE-------------------------EYLRT--VLRYHVIP--GRVEGAD-F--------------------QNRT-----VE-TLSK------GD--------VV-----GLRT--------------YG----------LKR-YV-G-L-------------------L-RV-F--SPNSI-------V----RKDGI----VHGVDGLMVP
>X9213
-LQALLDS---QYSEMVLYLD-KAD----M----LEEL--E-R--------EVLR-----RGAI--------TVFAPKNSYL---EQQV-D----AD-------LWRFLMRPG----HE-------------------------AYLRT--LLKHHVIP--GRVEGAD-F--------------------QNRT-----VE-TLAS------GN--------VV-----GLRS--------------HG----------LKR-KV-------------------------------------------------------------------
>X10533
-LKALLES---QYSELVWYLD-KAS----L----LHKL--E-K--------VVSI-----KGNV--------TIFAPKNSFL---EQHL-D----AE-------FRSFLLQEG----NQ-------------------------FLLQR--VLQFHVLP--VFLEGAS-W--------------------SNRS-----VL-SLS-------GD--------PL-----SLRS--------------YG----------LKR-YV-E-F-------------------S-RV-F--SPNSI-------V----REDGI----VHGVNGFLIP
>X10553
-LQALLES---QYSEFIYYLE-KAS----L----LHKL--E-N--------VVNI-----KGSL--------TIFAPKNSFL---EQQL-D----VD-------FRNFLQQDG----NE-------------------------MVLQR--VLQFHVLP--VFLDGAG-W--------------------SNRS-----VI-SLS-------GD--------AL-----NLRS--------------YG----------LKR-YV-D-F-------------------S-RV-F--SPNSI-------I----RDDGI----VHGVNGFLIP
>X7132
-----ASH---SFRVLHALIL-ASRTERAF----YYTT--A-RGQ---------------------------TLFAPTDEAF---EKNL-G----RG-------LDEILADA--------------------------------RLLCG--IVSYHLTI--PCGATNDAW---RRS--CGFLL-T--KDIDGQP-----LE-TLFR------DDALS----AGL-----DLSGIGTASSAASQDAGSTR----------KLR--VDG-Y---------------LKRGA-DV-I--GPNVVMCS---GF----GPGLA----VHVIDDVLVP
>X7144
-----VPS---QFRVLQEVVD-AARSDTFL----FYTT--A-GGQ---------------------------TMFAPTDQAF---EEEL-N----RG-------LEELLSDP--------------------------------TLLCG--LVRYHLTV--PCTQVNNAW---GRS--CGFLL-T--NDLDAQP-----LE-TLFS------DQALS----AGL-----ELTGVGSASSAIAQEV-STR----------KIR--IDG-Y---------------MKRGA-DV-I--VPNIVLCE-----------SLA----VHVVETVLVP
>X8109
--DQIARR--PELSELKQVID-TLP---RI----KDKL--Q-DPT----------------RVF--------TLFCPTNDAI---EKDLVD----AF-------GSTRLMRA---------------------------------------LLAYHAVP--------NAY------------T-M--SQL----------E-QLRG------DDRFLE---DYLN----NVVEQ-------------KA----------NGV-VISG-L------G--------SD--A-RI-V--EADIRACG------------AI----LHSIDHVLLP
>X3842
-LVPLAQA-RSSLNHFLMAIG-MAN---------TPMN--D-P--------SF---------QG--------TVFAPNDQAF---ERSL-R----SAT------AGGSSDELGL---PA-------------------------DRLTA--LLQQYMVP--GRPLRAEGR------------N-G--QQL------------TTVD------GT---------------RLINKGV-----------NG----------RIR-VI-N-N----------------SSAA-NI-V--ESNLQSGS------------AV----IHVIDALLAT
>X7135
---AAAQA-TQGLDFLVQAIQ-RGN---------LADV--L-P--------AAG-------SGA--------TVFAPNNEAF---TNTL-N----LTI------V-----EANL----G-------------------------DKLQS--LLYYHFLP--SA------Y------------T-G--PQL---------AD-TQTL------NT---------------DLISTGTPYN----GRAPDG----------TVQ-VA-G-Q------Y--------PGNIA-NV-L--STTTVCNS-------------I----VHVIDQV---
