# Supplementary material for: Fasciclin-Like Arabinogalactan-Protein 16 (FLA16) Is Required for Stem Development in Arabidopsis
Source: Front Plant Sci. 2020 Dec 11;11:615392. doi: 10.3389/fpls.2020.615392 (PMC7758453; doi:10.3389/fpls.2020.615392)
Supplement: Data File 1 — Sequences, alignments and phylogenies included in analysis. [file Data_Sheet_1.ZIP › Supp data file S1/R phylo.nwk]

((X1249:0.3640222329,((((X12661:0.3163330661,X12689:0.3833900097)NA:0.228749851,((((((X8836:0,X9023:0,X8659:0)NA:0.08311181748,X11503:0.08092581378)NA:0.1263222118,X8360:0.3205159813)NA:0.08971728882,X8239:0.07070776342)NA:0.05265667072,((X11759:0.02051359199,X5618:0.03252136213)NA:0.0466364256,(((X1592:0,X1403:0)NA:0.06754314965,X2633:1e-08)NA:0.03507350297,X2278:0.1184775451)NA:0.1982736867)NA:0.1173228449)NA:0.06156108627,(((X8185:0.06613642494,X8186:0.1893352278)NA:1e-08,(X5721:0.01292318658,(X2220:0.04323270523,((X1366:0.01046675482,X1553:1e-08)NA:0.02833601277,X2562:0.02534944118)NA:0.03571681622)NA:0.02362835122)NA:0.05578857303)NA:0.01959379218,((X13037:1e-08,((X11618:0.02549984006,(X8951:0,X9132:0,X8770:0)NA:0.01029054531)NA:0.0239398618,(X8348:1e-08,X8420:1e-08)NA:0.08200097624)NA:0.01181674542)NA:0.04099738249,X12945:0.03545045155)NA:0.03905546996)NA:0.1401845875)NA:0.1624295895)NA:0.0741497427,((X11035:0.2484315804,X11040:0.8936962985)NA:0.2386363825,((X6657:0.07646782081,X6625:0.1333588491)NA:0.01361078219,X6710:0.08982613475)NA:0.1377627971)NA:0.06427066144)NA:1e-08,(((X10533:0.1467412207,X10553:0.190444403)NA:0.3834183106,(X9186:0.05800737388,X9213:0.1879331622)NA:0.8791623437)NA:1.396582077,X7117:1.354209474)NA:1.175946132)NA:0.1581434457)NA:0.05351807772,((((X669:0,X507:0)NA:0.06108776459,X545:0.05688388719)NA:0.08312673658,(X3236:0.009398173876,X3303:0.009105601047)NA:0.1047683112)NA:0.1631596426,((((X5886:0.009409133451,X6095:0.01027005384)NA:0.2145454566,X6079:1e-08)NA:0.03913877526,X5897:0.003792725279)NA:0.2067683823,((X5904:1e-08,X6097:0.01059531967)NA:0.02340838763,X6017:0.09168183209)NA:0.3704966041)NA:0.1843899158)NA:0.1237455496,(((((((((X11382:0.4334979919,X11402:0.2334266855)NA:0.04148213428,((X8044:0.06710620024,X8102:1e-08)NA:0.1205215441,((X7006:0.3085827134,X8006:0.06213872385)NA:0.08542161864,X8092:0.1332025966)NA:0.02960141551)NA:0.08046408756)NA:0.3508965417,((((((X5406:0.155024152,X5515:0.08790806216)NA:0.04053839025,(X5460:0.2113666764,X6164:0.04693089242)NA:0.06422799728)NA:0.03048670091,X6177:0.06650406341)NA:0.0657912076,X6254:0.1475210607)NA:0.0599688928,X5355:0.4841623844)NA:0.07879750914,((X3942:0.3434977098,X4003:0.2293422181)NA:0.141634157,X3966:0.2587303329)NA:0.1944049363)NA:0.09295530051)NA:0.141669163,((((((X6967:0.3846708301,X8039:0.2692942077)NA:0.2781941609,(X3808:0,X2928:0)NA:0.5695357866)NA:0.1779658414,X3340:0.6470059938)NA:0.06155718771,X3174:0.258942077)NA:0.1010197346,((X5405:0.1460538246,X5516:0.4091995328)NA:0.1315629989,X6157:0.2281684271)NA:0.2305056838)NA:1e-08,(X6435:0.0515291531,X6529:0.2032234046)NA:0.3770006353)NA:0.08838142551)NA:0.03791446197,(((((((X6810:0.04845470262,X6817:0.1162061329)NA:0.0219692349,(((((X9777:0,X9574:0)NA:1e-08,X8585:0.02944753462)NA:0.02711311187,X11263:0.0454949537)NA:0.01001859604,X8519:0.03669131787)NA:0.01985429697,X11189:0.04113241778)NA:0.08657222617)NA:0.02246144892,X10036:0.1703007272)NA:0.04138379096,((X4759:0.009425518577,X5195:1e-08)NA:0.03967243108,X12092:1e-08)NA:0.1233204157)NA:0.03129176397,(X4469:0.170344386,X9383:0.2097917432)NA:0.08176824964)NA:0.01207662049,((((X3670:0.1481723473,X4092:0.4043008628)NA:0.1361540842,((((X4883:0.01100126842,(X12410:0.0193106423,X9855:0.04024360419)NA:0.1151901054)NA:0.04619913515,X5089:0.0209145341)NA:0.1254143427,X12305:0.04671545847)NA:0.02854563342,(X2700:0.1109984415,X7868:0.0613826405)NA:0.04537395501)NA:0.1622053749)NA:0.01851589859,((((X1862:0.03554246529,X1855:0.04829969898)NA:0.01047031037,X4307:0.02690934747)NA:0.03471220176,((X1121:0.009967820413,X764:1e-08)NA:1e-08,((X3555:0,X3008:0)NA:0.01001295475,X2412:1e-08)NA:0.01996648456)NA:0.01244289577)NA:0.06931032746,(((X1755:0.01015943519,X2020:0.0106775519)NA:0.05108830196,X4281:0.002771003335)NA:0.05030808227,((X3081:1e-08,X3526:0.02171498675)NA:0.04427577415,((X1140:0,X778:0,X1046:0)NA:1e-08,X2470:0.01085394181)NA:1e-08)NA:0.0321278988)NA:0.2462040672)NA:0.2084222398)NA:0.04627763442,((((X1020:1e-08,X880:0.02245964142)NA:0.1150776159,X2845:0.1956676819)NA:0.03532242967,X964:0.08416476462)NA:0.09298998391,X3166:0.1556483962)NA:0.0004971093509)NA:0.01135669035)NA:0.04758103817,((((((((X1756:0.01918601781,X2049:1e-08)NA:0.03021821554,X4331:0.02923866448)NA:1e-08,(X1748:0.009368014169,X1954:0.02971757929)NA:0.05042243716)NA:0.0201686005,((X739:0.01887265627,X2399:0.009451211662)NA:0.009190333729,X1128:1e-08)NA:1e-08)NA:0.01975013131,(X2986:1e-08,X3508:0.009109951441)NA:0.01811876845)NA:0.2057363363,((((X1772:0.02256644962,X1984:0.037863367)NA:0.04984322094,(X1872:0.01046691072,X2146:0.02016809287)NA:0.04697268622)NA:0.01340859968,X4290:0.04286315713)NA:0.02469295944,(X3052:0.01024581066,X3429:1e-08)NA:0.04179168372)NA:0.01344301886)NA:0.009436142242,((X1186:0.02387978925,X789:0.04137232179)NA:0.007188001001,X2375:1e-08)NA:0.01080353636)NA:1e-08,X412:1e-08)NA:0.2482348372)NA:0.05785070628)NA:0.05425934355,(((((((X5001:0.04418723378,X5018:0.04697227324)NA:0.0423423808,(X12458:0.07494410541,X9899:0.08115154341)NA:0.09336799174)NA:0.2416364279,((X2727:0.3433924504,X7331:0.2546986475)NA:0.05127264323,X12329:0.04714996933)NA:0.1894871498)NA:0.164850118,(X9989:0.01736188864,(X12528:0.02641234464,(X4922:0.1065441774,X4997:0.009277524814)NA:0.1377178315)NA:0.0193385598)NA:0.3085326965)NA:0.06647186695,(X2768:0.03040922842,X7498:0.1949316015)NA:0.286518992)NA:0.08822452868,X4099:0.4351841683)NA:0.06520373715,(((((X4683:0.008706570146,X5296:1e-08)NA:0.130636786,X12150:0.0251597722)NA:0.01960772588,(X4656:0.009126867442,X5288:1e-08)NA:0.1106808389)NA:0.07939246163,((X989:0.1313355796,X991:0.02079044388)NA:0.08018875794,(X3726:0,X2862:0)NA:0.1233335471)NA:0.1805912628)NA:0.01684837895,((((X9508:0,X9712:0,X8526:0)NA:0.01999935868,X11144:0.03909884335)NA:0.007528999851,X11137:0.104461402)NA:0.02059123149,((X9734:0,X9531:0)NA:1e-08,X8547:0.009340076093)NA:1e-08)NA:0.2485523874)NA:0.2218221575)NA:0.0005220354513)NA:0.01798425104,X36:0.2167967348)NA:0.01806943063,X3701:0.2054280528)NA:0.0168283242,X4427:0.3239177483)NA:0.03273041515);
